# Supplementary material for: A robust benchmark for detecting low-frequency variants in the HG002 Genome In A Bottle NIST reference material
Source: bioRxiv. 2024 Dec 5:2024.12.02.625685. Preprint. [Version 1] doi: 10.1101/2024.12.02.625685 (PMC11642750; doi:10.1101/2024.12.02.625685)
Supplement: Supplement 1 — Supplemental Table 1: Sequencing data and resources used to generate and characterize benchmark set. Supplemental Table 2: Variant allele fraction counts for the potential HG002 mosaic variant database. Bold text indicates VAF bins targeted for inclusion in the benchmark set. Candidate variants passed the Strelka2 filter and putative variants were filtered. Supplemental Table 3: 135 manually curated variants that met mosaic decision tree heuristics Supplemental Table 4: HG002 mosaic benchmark variants (13) that overlap medically relevant genes (MRGs) and number of bases in mosaic benchmark regions and fraction of genes covered by benchmark regions. Supplemental Table 5: External somatic callsets and hap.py results from comparisons against the HG002 mosaic benchmark v1.0. The benchmark set contains 85 high confidence mosaic SNVs. SUPPORTED column represents the number of true positives (TP) from a mosaic v1.0 benchmark comparison and EXTRA columns represent query - false positives (FP) from a combined mosaic v1.0 + GIAB v4.2.1 small variant benchmark comparison are reported for passing SNVs. Some FPs may be true mosaic variants at low VAF. ≥ Q0 and ≥ Q10 represent variant quality score thresholds for a specified callset. Note that these comparisons were intended to evaluate the accuracy of the benchmark and not evaluate performance of each method, because the participants were not blinded, some methods were experimental, and most methods are under active development. +In addition, PacBio Revio sequencing was not from the NIST RM DNA, so many putative FPs appear to be true mosaic variants >5% VAF in their cell line and not in the NIST RM DNA. Supplemental Table 6: Curated passing FP SNVs (5–30% VAF) from external somatic callsets. Supplemental Table 7: Software list [file media-1.xlsx]

## Sheet: table-S1
# Supplemental Table 1- Sequencing data and resources used to generate and characterize benchmark set.
Samples - NIST Reference Material (RM)	Sequencing Platform/Coverage	Publication	Data	SRA Accession
Genome In A Bottle (GIAB) Ashkenazi Jewish (AJ) trio cell lines
HG002 (son) - NIST RM8391(son)/RM8392 (trio)	WGS - 2x148bp, Illumina HiSeq 2500 (v1), NovoAlign, 300X	Zook et al 2016	https://ftp-trace.ncbi.nlm.nih.gov/ReferenceSamples/giab/data/AshkenazimTrio/HG002_NA24385_son/NIST_HiSeq_HG002_Homogeneity-10953946/NHGRI_Illumina300X_AJtrio_novoalign_bams/HG002.GRCh38.300x.bam	SRX847862 - SRX848005
HG003 (father) - NIST RM8392 (trio)	WGS - 2x148bp, Illumina HiSeq 2500 (v1), NovoAlign, 300X	Zook et al 2016	https://ftp-trace.ncbi.nlm.nih.gov/ReferenceSamples/giab/data/AshkenazimTrio/HG003_NA24149_father/NIST_HiSeq_HG003_Homogeneity-12389378/NHGRI_Illumina300X_AJtrio_novoalign_bams/HG003.GRCh38.300x.bam	SRX848006 - SRX848173
HG004 (mother) - NIST RM8392 (trio)	WGS - 2x148bp, Illumina HiSeq 2500 (v1), NovoAlign, 300X	Zook et al 2016	https://ftp-trace.ncbi.nlm.nih.gov/ReferenceSamples/giab/data/AshkenazimTrio/HG004_NA24143_mother/NIST_HiSeq_HG004_Homogeneity-14572558/NHGRI_Illumina300X_AJtrio_novoalign_bams/HG004.GRCh38.300x.bam	SRX848174 - SRX848317
Reference
GRCh38 genome - GCA_000001405.15 - no alt analysis set	-	Wagner et al 2021	https://ftp-trace.ncbi.nlm.nih.gov/ReferenceSamples/giab/release/references/GRCh38/GCA_000001405.15_GRCh38_no_alt_analysis_set.fasta.gz
LOD determination
In silico GIAB sample mixtures (generated RM data above)	Same as above, downsampled and subset to chr20
HG003 unmixed - 0% AF	Same as above	This study	https://github.com/usnistgov/giab-HG002-mosaic-benchmark
HG002 + HG003 - 1% AF	Same as above	This study	https://github.com/usnistgov/giab-HG002-mosaic-benchmark
HG002 + HG003 - 5% AF	Same as above	This study	https://github.com/usnistgov/giab-HG002-mosaic-benchmark
HG002 + HG003 - 10% AF	Same as above	This study	https://github.com/usnistgov/giab-HG002-mosaic-benchmark
HG002 + HG003 - 25% AF	Same as above	This study	https://github.com/usnistgov/giab-HG002-mosaic-benchmark
HG002 unmixed - 50% AF	Same as above	This study	https://github.com/usnistgov/giab-HG002-mosaic-benchmark
Candidate generation	File
Strelka2 callset (son-combined parental tumor/normal run)	HG002_GRCh38_Strelka2-Ill300X.vcf.gz	This study	https://ftp-trace.ncbi.nlm.nih.gov/ReferenceSamples/giab/release/AshkenazimTrio/HG002_NA24385_son/mosaic_v1.00/GRCh38/SNV/SupplementaryFiles/HG002_GRCh38_Strelka2-Ill300X.vcf.gz
GIAB v4.2.1 small variant benchmark	HG002_GRCh38_1_22_v4.2.1_benchmark.vcf.gz	Wagner et al 2022	https://ftp-trace.ncbi.nlm.nih.gov/ReferenceSamples/giab/release/AshkenazimTrio/HG002_NA24385_son/NISTv4.2.1/GRCh38/HG002_GRCh38_1_22_v4.2.1_benchmark.vcf.gz
GIAB v.4.2.1 stratifications	HG002, HG003, and HG004
	GRCh38_HG00#_v4.2.1_complexandSV.bed.gz	Olson et al 2022 , Wagner et al 2022	https://ftp-trace.ncbi.nlm.nih.gov/ReferenceSamples/giab/release/genome-stratifications/v3.1/GRCh38/GenomeSpecific/
	GRCh38_HG00#_v4.2.1_comphetindel10bp_slop50.bed	Olson et al 2022 , Wagner et al 2022	https://ftp-trace.ncbi.nlm.nih.gov/ReferenceSamples/giab/release/genome-stratifications/v3.1/GRCh38/GenomeSpecific/
	GRCh38_HG00#_v4.2.1_comphetsnp10bp_slop50.bed	Olson et al 2022 , Wagner et al 2022	https://ftp-trace.ncbi.nlm.nih.gov/ReferenceSamples/giab/release/genome-stratifications/v3.1/GRCh38/GenomeSpecific/
	GRCh38_HG00#_v4.2.1_complexindel10bp_slop50.bed	Olson et al 2022 , Wagner et al 2022	https://ftp-trace.ncbi.nlm.nih.gov/ReferenceSamples/giab/release/genome-stratifications/v3.1/GRCh38/GenomeSpecific/
	GRCh38_HG00#_v4.2.1_othercomplexwithin10bp_slop50.bed	Olson et al 2022 , Wagner et al 2022	https://ftp-trace.ncbi.nlm.nih.gov/ReferenceSamples/giab/release/genome-stratifications/v3.1/GRCh38/GenomeSpecific/
	GRCh38_HG00#_v4.2.1_snpswithin10bp_slop50.bed	Olson et al 2022 , Wagner et al 2022	https://ftp-trace.ncbi.nlm.nih.gov/ReferenceSamples/giab/release/genome-stratifications/v3.1/GRCh38/GenomeSpecific/
GIAB v4.2.1 trio denovo draft benchmark - only for decision tree	HG002_3_4_GRCh38_1_22_v4.2.1_draft_benchmark_trio_harmonize_w_merged_vcf_output_trioinconsistent_denovo.vcf	Unpublished	-
Orthogonal HG002-GRCh38 datasets
HG002 (son) - NIST RM8391(son)/RM8392 (trio)	BGI500 (100X)	Unpublished	-	SRX2224221
HG002 (son) - NIST RM8391(son)/RM8392 (trio)	Element (81X), 2x150bp, PCR-free, standard insert	This study	https://ftp-trace.ncbi.nlm.nih.gov/ReferenceSamples/giab/data/AshkenazimTrio/HG002_NA24385_son/Element_AVITI_20231018/HG002_GRCh38-GIABv3_Element-StdInsert_2X150_81x_20231018.bam	TBD
HG002 (son) - NIST RM8391(son)/RM8392 (trio)	Element (55X), 2x150bp, PCR-free, long insert	This study	https://ftp-trace.ncbi.nlm.nih.gov/ReferenceSamples/giab/data/AshkenazimTrio/HG002_NA24385_son/Element_AVITI_20231018/HG002_GRCh38-GIABv3_Element-LngInsert_2X150_55x_20231018.bam	TBD
HG002 (son) - NIST RM8391(son)/RM8392 (trio)	PacBio CCS/HiFi (30X), Sequel, 10kb	Wenger et al 2019	https://ftp-trace.ncbi.nlm.nih.gov/ReferenceSamples/giab/data/AshkenazimTrio/HG002_NA24385_son/PacBio_CCS_10kb/GRCh38_no_alt_analysis/	SRX5327410
HG002 (son) - NIST RM8391(son)/RM8392 (trio)	PacBio CCS/HiFi (30X), Sequel, 15kb	Unpublished	https://ftp-trace.ncbi.nlm.nih.gov/ReferenceSamples/giab/data/AshkenazimTrio/HG002_NA24385_son/PacBio_CCS_15kb/alignment/	SRX6908796, SRX6908797, SRX6908798
HG002 (son) - NIST RM8391(son)/RM8392 (trio)	PacBio HiFi (48X), Revio, 15-20kb	Unpublished	https://ftp-trace.ncbi.nlm.nih.gov/ReferenceSamples/giab/data/AshkenazimTrio/HG002_NA24385_son/PacBio_HiFi-Revio_20231031/HG002_PacBio-HiFi-Revio_20231031_48x_GRCh38-GIABv3.bam
Coriell - NA24385	Element (100X), 2x150bp, standard insert	Arslan et al. 2022		SRX17079410
Coriell - NA24385	PacBio CCS/HiFi (32X), Sequel II, 11kb	Wenger et al. 2019		SRX5527202
Coriell - NA24385	PacBio CCS/HiFi (52X) Sequel II, merged 15,20kb	Unpublished		15 kb: SRX7083054, SRX7083055, SRX7083056, SRX7083057; 20 kb: SRX7083058, SRX7083059
Coriell - NA24385	PacBio CCS/HiFi (30X), Revio, 15-20kb	Unpublished	https://downloads.pacbcloud.com/public/revio/2022Q4/
GRCh38 stratifications - IGV
GIAB	GRCh38_ref_seq_cds.gz	Olson et al 2022	https://ftp-trace.ncbi.nlm.nih.gov/ReferenceSamples/giab/release/genome-stratifications/v3.1/GRCh38/FunctionalRegions/GRCh38_refseq_cds.bed.gz
GIAB	hg38_repeats.bed.gz	Wagner et al 2021	https://ftp-trace.ncbi.nlm.nih.gov/ReferenceSamples/giab/release/references/GRCh38/resources/hg38.repeats.bed.gz
GIAB	hg38_seg_dups.bed.gz	Wagner et al 2021	https://ftp-trace.ncbi.nlm.nih.gov/ReferenceSamples/giab/release/references/GRCh38/resources/hg38.segdups.bed.gz
GIAB	hg38_odd.Regions.bed.gz	Wagner et al 2021	https://ftp-trace.ncbi.nlm.nih.gov/ReferenceSamples/giab/release/references/GRCh38/resources/hg38.oddRegions.bed.gz
GIAB	hg38_simpleRepeat.bed.gz	Wagner et al 2021	https://ftp-trace.ncbi.nlm.nih.gov/ReferenceSamples/giab/release/references/GRCh38/resources/hg38.simpleRepeat.bed.gz
" + ortho counts	GRCh38_AllHomopolymers_gt6bp_imperfect10bp_slop5.bed.gz	Olson et al 2022 , Wagner et al 2022	https://ftp-trace.ncbi.nlm.nih.gov/ReferenceSamples/giab/release/genome-stratifications/v3.1/GRCh38/LowComplexity/GRCh38_AllHomopolymers_gt6bp_imperfectgt10bp_slop5.bed.gz
" + ortho counts	GRCh38_notinlowmappabilityall.bed.gz minus 3 beds below:	Olson et al 2022 , Wagner et al 2022	https://ftp-trace.ncbi.nlm.nih.gov/ReferenceSamples/giab/release/genome-stratifications/v3.1/GRCh38/mappability/GRCh38_notinlowmappabilityall.bed.gz
	- GRCh38_AllTandemRepeats_201to10000bp_slop5.bed.gz	Olson et al 2022 , Wagner et al 2022	https://ftp-trace.ncbi.nlm.nih.gov/ReferenceSamples/giab/release/genome-stratifications/v3.1/GRCh38/LowComplexity/GRCh38_AllTandemRepeats_201to10000bp_slop5.bed.gz
	- GRCh38_AllTandemRepeats_51to200bp_slop5.bed.gz	Olson et al 2022 , Wagner et al 2022	https://ftp-trace.ncbi.nlm.nih.gov/ReferenceSamples/giab/release/genome-stratifications/v3.1/GRCh38/LowComplexity/GRCh38_AllTandemRepeats_51to200bp_slop5.bed.gz
	- GRCh38_AllTandemRepeats_gt10000bp_slop5.bed.gz	Olson et al 2022 , Wagner et al 2022	https://ftp-trace.ncbi.nlm.nih.gov/ReferenceSamples/giab/release/genome-stratifications/v3.1/GRCh38/LowComplexity/GRCh38_AllTandemRepeats_gt10000bp_slop5.bed.gz
Benchmark bed exclusion
GIAB	GRCh38_AllTandemRepeatsandHomopolymers_slop5.bed.gz	Olson et al 2022 , Wagner et al 2022	https://ftp-trace.ncbi.nlm.nih.gov/ReferenceSamples/giab/release/genome-stratifications/v3.1/GRCh38/LowComplexity/GRCh38_AllTandemRepeatsandHomopolymers_slop5.bed.gz
GIAB	GRCh38_aj-trio_v4.2.1_mosaic-target.bed	This study	https://github.com/usnistgov/giab-HG002-mosaic-benchmark
Mosaic benchmark files
HG002_GRCh38_mosaic_benchmark_RM_v1.1	vcf, tbi, bed	This study	https://ftp-trace.ncbi.nlm.nih.gov/ReferenceSamples/giab/release/AshkenazimTrio/HG002_NA24385_son/mosaic_v1.10/GRCh38/SNV/
HG002_GRCh38_mosaic_benchmark_RM_v1.1 + GIAB v.4.2.1 benchmark	vcf, tbi	This study	https://ftp-trace.ncbi.nlm.nih.gov/ReferenceSamples/giab/release/AshkenazimTrio/HG002_NA24385_son/mosaic_v1.10/GRCh38/SNV/

## Sheet: table-S2
# Supplementary Table 2 - Variant allele fraction counts for the potential HG002 mosaic variant database. Bold text indicates VAF bins targeted for inclusion in the benchmark set. Candidate variants passed the Strelka2 filter and putative variants were filtered.
VAF Bin	Bin Count	SNV Candidate	SNV Putative	Indel Candidate	Indel Putative
0	230020	0	230020	0	0
0-1%	97944	0	97944	0	0
1-4%	19177	1460	17712	5	0
4-5%	1828	158	1668	2	0
5-10%	7153	100	7052	1	0
10-30%	8768	72	8691	5	0
>30%	1738	126	1604	2	0
Total	366728	1916	364791	15	6

## Sheet: table-S3
# Supplementary Table 3 - 135 manually curated SNVs that met mosaic decision tree heuristics
benchmark	CHROM	POS	REF	ALT	var_cat	SomaticEVS	AF	var_id	dup_var_hit	VAF_Category	SomaticEVS_Category	Coverage_Category_Duplex	Genomic_Context	Detection_Category	easy_to_map	homopolymer_region	Duplex_depth	Duplex_alt_depth	Duplex_mut_freq	Duplex_qual	Duplex_Lower_CI	Duplex_Upper_CI	BGI_depth	BGI_alt_depth	BGI_mut_freq	BGI_map_qual	BGI_base_qual	BGI_Lower_CI	BGI_Upper_CI	Element_depth	Element_alt_depth	Element_mut_freq	Element_map_qual	Element_base_qual	Element_Lower_CI	Element_Upper_CI	Element_long_depth	Element_long_alt_depth	Element_long_mut_freq	Element_long_map_qual	Element_long_base_qual	Element_long_Lower_CI	Element_long_Upper_CI	Element_standard_depth	Element_standard_alt_depth	Element_standard_mut_freq	Element_standard_map_qual	Element_standard_base_qual	Element_standard_Lower_CI
excluded	chr1	16057491	G	A	putative	0	0.296875	no_hit_var_id	no_hit	10% - 30% VAF	0_EVS	<100X	Easy to Map Region BUT Non-Homopolymer Region	Illumina,Element,BGI	TRUE	FALSE	0	0					153	53	0.346405	59.7	33.79	0.286295	0.411853	217	75	0.345622	59.62	42.855	0.294715	0.400332	77	23	0.298701	59.3	41.04	0.220933	0.390135	140	52	0.371429	59.94	44.67	0.307291
included	chr1	79144396	T	C	candidate	18.59	0.138504	SNP44	hit	10% - 30% VAF	7plus_EVS	>300X	Easy to Map Region BUT Non-Homopolymer Region	ALL	TRUE	FALSE	939	68	0.0755556	93	0.0623032	0.0913521	118	19	0.161017	60	36.11	0.113066	0.224164	168	23	0.136905	60	43.9	0.0990031	0.186316	68	8	0.117647	60	45	0.0675769	0.196979	100	15	0.15	60	42.8	0.100537
included	chr1	86570682	T	G	candidate	18.44	0.125382	SNP49	hit	10% - 30% VAF	7plus_EVS	>300X	Easy to Map Region BUT Non-Homopolymer Region	ALL	TRUE	FALSE	2008	219	0.116738	93	0.105092	0.129488	106	14	0.132075	60	36.14	0.0870396	0.195426	164	13	0.0792683	60	37.71	0.0510091	0.121184	54	1	0.0185185	60	32	0.00195112	0.0788398	110	12	0.109091	60	43.42	0.0692697
included	chr1	98259119	A	G	candidate	17.82	0.105096	SNP55	hit	10% - 30% VAF	7plus_EVS	>300X	Easy to Map Region BUT Non-Homopolymer Region	ALL	TRUE	FALSE	157	12	0.0810811	93	0.0512635	0.12594	116	16	0.137931	60	35.81	0.0934746	0.198892	136	22	0.161765	60	42.55	0.116512	0.220212	49	9	0.183673	60	41.56	0.110117	0.290334	87	13	0.149425	60	43.54	0.0971888
included	chr1	107008885	T	A	candidate	12.13	0.0627178	SNP62	hit	5% - 10% VAF	7plus_EVS	>300X	Easy to Map Region BUT Non-Homopolymer Region	ALL	TRUE	FALSE	1943	142	0.0768398	93	0.0672563	0.0876606	86	7	0.0813954	60	34.29	0.0447309	0.143595	103	10	0.0970874	60	42.335	0.0589226	0.155877	37	3	0.0810811	60	39.67	0.0328686	0.186384	66	7	0.106061	60	45	0.058532
excluded	chr1	154677808	G	A	putative	0.89	0.0261194	no_hit_var_id	no_hit	1% - 4% VAF	0to1_EVS	<100X	Easy to Map Region BUT Non-Homopolymer Region	Illumina,Element,Pacbio	TRUE	FALSE	0	0					118	0	0	0	0	0	0.0224144	123	3	0.0243902	21	22.5	0.00978865	0.0594648	53	0	0	0	0	0	0.0485687	70	3	0.0428571	42	45	0.0172557
excluded	chr1	235398734	C	T	putative	0	0.111913	no_hit_var_id	no_hit	10% - 30% VAF	0_EVS	<100X	Easy to Map Region BUT Non-Homopolymer Region	Illumina,Element	TRUE	FALSE	0	0					0	0		0	0			132	26	0.19697	59.72	40.93	0.146365	0.259747	38	10	0.263158	60	41.8	0.164288	0.393512	94	16	0.170213	59.44	40.06	0.115905
excluded	chr1	242956417	G	C	putative	1.41	0.0289256	no_hit_var_id	no_hit	1% - 4% VAF	1to3_EVS	<100X	Non-Homopolymer Region AND Not Easy to Map Region	Illumina,Pacbio	FALSE	FALSE	0	0					78	0	0	0	0	0	0.0335236	104	0	0	0	0	-1.69e-18	0.0253552	41	0	0	0	0	0	0.0619039	63	0	0	0	0	0
included	chr2	4482351	G	A	candidate	18.5	0.132841	SNP135	no_hit	10% - 30% VAF	7plus_EVS	<100X	Easy to Map Region BUT Non-Homopolymer Region	Illumina,Element,Pacbio,BGI	TRUE	FALSE	0	0					90	6	0.0666667	60	35.17	0.0348627	0.123764	134	26	0.19403	60	43.045	0.144124	0.256046	48	9	0.1875	60	43.33	0.112486	0.295863	86	17	0.197674	60	42.76	0.136736
included	chr2	54325523	G	C	candidate	17.82	0.106529	no_hit_var_id	no_hit	10% - 30% VAF	7plus_EVS	<100X	Easy to Map Region BUT Non-Homopolymer Region	Illumina,Element,Pacbio,BGI	TRUE	FALSE	0	0					106	11	0.103774	60	35.82	0.0645229	0.162747	136	14	0.102941	60	44.69	0.0675442	0.153828	48	1	0.0208333	60	45	0.00219501	0.0881398	88	13	0.147727	60	44.38	0.0960589
excluded	chr2	87067094	T	C	putative	0	0.213043	no_hit_var_id	no_hit	10% - 30% VAF	0_EVS	<100X	Easy to Map Region BUT Non-Homopolymer Region	Illumina,Element,BGI	TRUE	FALSE	0	0					119	28	0.235294	55.11	36.11	0.177661	0.304697	88	23	0.261364	55.79	42.57	0.192265	0.344698	33	12	0.363636	54.67	41.5	0.241149	0.506789	55	11	0.2	56.91	43.64	0.126319
excluded	chr2	128859165	G	A	putative	0.36	0.030303	no_hit_var_id	no_hit	1% - 4% VAF	0to1_EVS	<100X	Non-Homopolymer Region AND Not Easy to Map Region	Pacbio	FALSE	FALSE	0	0					29	0	0	0	0	0	0.0853335	51	0	0	0	0	0	0.0503774	27	0	0	0	0	-6.31e-18	0.0910787	24	0	0	0	0	0
included	chr2	147769814	C	A	candidate	18.44	0.126506	no_hit_var_id	no_hit	10% - 30% VAF	7plus_EVS	<100X	Non-Homopolymer Region AND Not Easy to Map Region	Illumina,Element,Pacbio,BGI	FALSE	FALSE	0	0					80	7	0.0875	54.86	34.43	0.0481356	0.153853	99	11	0.111111	51.365	44	0.0691652	0.173747	51	6	0.117647	49.33	45	0.0620725	0.211746	48	5	0.104167	53.4	43	0.0516313
included	chr2	164398893	T	G	candidate	18.5	0.133508	SNP264	hit	10% - 30% VAF	7plus_EVS	>300X	Easy to Map Region BUT Non-Homopolymer Region	ALL	TRUE	FALSE	186	11	0.0621469	93	0.0383917	0.0990862	125	15	0.12	60	36.67	0.0800711	0.17603	135	25	0.185185	60	43.49	0.136572	0.246169	43	9	0.209302	60	42.67	0.126048	0.326972	92	16	0.173913	60	44.31	0.11849
included	chr2	178057258	A	G	candidate	12.44	0.0648855	SNP270	hit	5% - 10% VAF	7plus_EVS	>300X	Easy to Map Region BUT Non-Homopolymer Region	ALL	TRUE	FALSE	518	22	0.0455487	93	0.0323139	0.0638463	119	15	0.12605	60	36.73	0.0841835	0.184543	172	11	0.0639535	60	44	0.0395187	0.101894	58	4	0.0689655	60	45	0.0313364	0.145016	114	7	0.0614035	60	43	0.0336309
included	chr2	215348334	A	G	candidate	16.89	0.0958084	SNP302	hit	5% - 10% VAF	7plus_EVS	>300X	Easy to Map Region AND Homopolymer Region	ALL	TRUE	TRUE	170	5	0.0342466	47.5	0.0167676	0.0686733	122	11	0.0901639	60	35.73	0.0559413	0.14217	153	14	0.0915033	60	43.2	0.0599379	0.137265	63	10	0.15873	60	41.4	0.0973106	0.248254	90	4	0.0444444	60	45	0.0201072
included	chr3	1647746	A	G	candidate	16.83	0.0921053	SNP326	hit	5% - 10% VAF	7plus_EVS	>300X	Easy to Map Region BUT Non-Homopolymer Region	ALL	TRUE	FALSE	1851	152	0.086758	93	0.076324	0.0984663	116	10	0.0862069	60	36.3	0.0522284	0.139048	117	11	0.0940171	60	43.81	0.0583671	0.148019	38	3	0.0789474	60	45	0.0319913	0.181875	79	8	0.101266	60	42.62	0.0580068
included	chr3	21601448	G	C	candidate	19.98	0.272446	SNP335	hit	10% - 30% VAF	7plus_EVS	>300X	Easy to Map Region BUT Non-Homopolymer Region	ALL	TRUE	FALSE	4833	1111	0.242471	93	0.23221	0.253035	94	32	0.340426	60	36.44	0.265506	0.424274	144	43	0.298611	60	44.325	0.240065	0.364585	56	12	0.214286	60	44	0.138387	0.31652	88	31	0.352273	60	44.65	0.274063
included	chr3	31902889	C	G	candidate	13.43	0.0719178	no_hit_var_id	no_hit	5% - 10% VAF	7plus_EVS	<100X	Easy to Map Region BUT Non-Homopolymer Region	Illumina,Element,Pacbio,BGI	TRUE	FALSE	0	0					114	16	0.140351	60	37.56	0.0951482	0.202229	149	18	0.120805	60	44.305	0.0835234	0.171613	52	4	0.0769231	60	44.75	0.0350018	0.160692	97	14	0.14433	60	43.86	0.0952927
included	chr3	51840355	C	A	candidate	19.77	0.151408	SNP352	hit	10% - 30% VAF	7plus_EVS	>300X	Easy to Map Region BUT Non-Homopolymer Region	ALL	TRUE	FALSE	2294	218	0.0960776	93	0.0863771	0.10674	100	18	0.18	60	34.39	0.125507	0.251352	153	23	0.150327	60	42.105	0.108902	0.203904	57	7	0.122807	60	40.71	0.067971	0.211828	96	16	0.166667	60	43.5	0.11343
excluded	chr3	75771687	C	T	putative	0	0.0128755	no_hit_var_id	no_hit	1% - 4% VAF	0_EVS	<100X	Easy to Map Region BUT Non-Homopolymer Region	BGI,Element,Pacbio	TRUE	FALSE	0	0					132	39	0.295455	47.56	34.05	0.234773	0.364353	157	50	0.318471	45.97	43.055	0.260831	0.382262	57	14	0.245614	46.5	43.86	0.164788	0.349495	100	36	0.36	45.44	42.25	0.285695
excluded	chr3	75775241	G	A	putative	0.59	0.0175439	no_hit_var_id	no_hit	1% - 4% VAF	0to1_EVS	<100X	Non-Homopolymer Region AND Not Easy to Map Region	Illumina,Element,Pacbio,BGI	FALSE	FALSE	0	0					130	4	0.0307692	42.5	34.5	0.0138872	0.0667843	157	20	0.127389	42.12	44.085	0.0898489	0.177553	60	14	0.233333	43.07	44.5	0.156234	0.333444	97	6	0.0618557	41.17	43.67	0.0323202
excluded	chr3	75775681	C	T	putative	0	0	no_hit_var_id	no_hit	0% VAF	0_EVS	<100X	Easy to Map Region BUT Non-Homopolymer Region	BGI,Element,Pacbio	TRUE	FALSE	0	0					113	15	0.132743	46.6	34.6	0.0887414	0.19392	116	22	0.189655	51.905	44.855	0.137123	0.256334	24	1	0.0416667	58	45	0.00439002	0.16685	92	21	0.228261	45.81	44.71	0.164661
included	chr3	84043474	C	A	candidate	19.87	0.155172	SNP387	hit	10% - 30% VAF	7plus_EVS	<100X	Easy to Map Region BUT Non-Homopolymer Region	Illumina,Element,Pacbio,BGI	TRUE	FALSE	60	1	0.0181818	2	0.00191565	0.0774773	98	13	0.132653	60	33.77	0.0860555	0.198989	127	18	0.141732	60	43.645	0.0982816	0.200129	37	4	0.108108	60	43	0.04947	0.220153	90	14	0.155556	60	44.29	0.102881
included	chr3	105615319	C	T	candidate	16.98	0.0984252	SNP409	hit	5% - 10% VAF	7plus_EVS	>300X	Easy to Map Region BUT Non-Homopolymer Region	ALL	TRUE	FALSE	1929	155	0.0832886	93	0.0733481	0.0944389	91	9	0.0989011	60	34.56	0.0584507	0.162513	122	14	0.114754	60	44.5	0.0754278	0.170797	47	7	0.148936	60	44.14	0.0828127	0.253277	75	7	0.0933333	60	44.86	0.0513958
excluded	chr3	125817108	A	T	putative	2.32	0.242775	no_hit_var_id	no_hit	10% - 30% VAF	1to3_EVS	<100X	Easy to Map Region BUT Non-Homopolymer Region	Illumina,Element,Pacbio	TRUE	FALSE	0	0					0	0		0	0			150	26	0.173333	49.345	44.255	0.128404	0.229838	60	10	0.166667	50.5	43.7	0.102312	0.259786	90	16	0.177778	48.19	44.81	0.121194
excluded	chr3	125817128	T	C	putative	2.23	0.25	no_hit_var_id	no_hit	10% - 30% VAF	1to3_EVS	<100X	Easy to Map Region BUT Non-Homopolymer Region	Illumina,Element,Pacbio	TRUE	FALSE	0	0					0	0		0	0			144	23	0.159722	49.975	44.11	0.115853	0.216142	61	10	0.163934	50.8	43.3	0.100589	0.255825	83	13	0.156627	49.15	44.92	0.101987
excluded	chr3	125817131	G	A	putative	0.85	0.245763	no_hit_var_id	no_hit	10% - 30% VAF	0to1_EVS	<100X	Easy to Map Region BUT Non-Homopolymer Region	Illumina,Element,Pacbio	TRUE	FALSE	0	0					0	0		0	0			140	20	0.142857	50.505	42.815	0.100973	0.198284	56	7	0.125	51.86	40.71	0.0692112	0.215354	84	13	0.154762	49.15	44.92	0.100744
excluded	chr3	125817813	T	C	putative	0.51	0.154589	no_hit_var_id	no_hit	10% - 30% VAF	0to1_EVS	<100X	Easy to Map Region BUT Non-Homopolymer Region	Illumina,Element,Pacbio	TRUE	FALSE	0	0					0	0		0	0			120	13	0.108333	42.805	43.54	0.0700176	0.163921	34	4	0.117647	44.5	42.75	0.0539292	0.237731	86	9	0.104651	41.11	44.33	0.0619074
included	chr4	14149034	G	T	candidate	16.12	0.0874525	no_hit_var_id	hit	5% - 10% VAF	7plus_EVS	>300X	Easy to Map Region BUT Non-Homopolymer Region	ALL	TRUE	FALSE	6945	497	0.0733255	93	0.068286	0.0787054	103	10	0.0970874	60	34.9	0.0589226	0.155877	133	11	0.0827068	60	43.335	0.051255	0.130798	54	3	0.0555556	60	42.67	0.0224187	0.131103	79	8	0.101266	60	44	0.0580068
included	chr4	57360421	C	T	candidate	16.98	0.0996016	no_hit_var_id	no_hit	5% - 10% VAF	7plus_EVS	<100X	Easy to Map Region BUT Non-Homopolymer Region	Illumina,Element,Pacbio,BGI	TRUE	FALSE	0	0					91	19	0.208791	60	34.42	0.147626	0.286772	139	19	0.136691	60	43.63	0.0956566	0.191598	60	8	0.133333	60	43.62	0.0767927	0.221515	79	11	0.139241	60	43.64	0.0870661
included	chr4	58670824	G	A	candidate	19.87	0.14433	SNP539	hit	10% - 30% VAF	7plus_EVS	>300X	Easy to Map Region BUT Non-Homopolymer Region	ALL	TRUE	FALSE	3195	324	0.104787	93	0.0960695	0.114195	101	12	0.118812	60	35	0.0755563	0.181957	153	20	0.130719	60	43.24	0.0922397	0.182031	58	7	0.12069	60	43.71	0.0667744	0.208415	95	13	0.136842	60	42.77	0.0888305
included	chr4	90522330	C	G	candidate	14.15	0.0727273	no_hit_var_id	no_hit	5% - 10% VAF	7plus_EVS	<100X	Easy to Map Region BUT Non-Homopolymer Region	Illumina,Element,Pacbio,BGI	TRUE	FALSE	0	0					108	9	0.0833333	60	34.89	0.0491252	0.137907	131	11	0.0839695	60	43.715	0.0520478	0.132728	45	7	0.155556	60	42.43	0.0865952	0.263585	86	4	0.0465116	60	45	0.0210501
included	chr4	91222513	C	T	candidate	18.09	0.107256	SNP567	hit	10% - 30% VAF	7plus_EVS	>300X	Easy to Map Region BUT Non-Homopolymer Region	ALL	TRUE	FALSE	904	38	0.043628	93	0.0335869	0.0564956	94	30	0.319149	60	34.4	0.246075	0.402342	117	9	0.0769231	60	42.65	0.0452993	0.127671	39	5	0.128205	60	44.8	0.0638233	0.240826	78	4	0.0512821	60	40.5	0.0232285
included	chr4	91598085	C	T	candidate	19.87	0.165165	SNP569	hit	10% - 30% VAF	7plus_EVS	>300X	Easy to Map Region BUT Non-Homopolymer Region	ALL	TRUE	FALSE	1149	83	0.0767808	93	0.0644924	0.0911823	102	22	0.215686	60	34.05	0.156511	0.289555	137	18	0.131387	60	44.51	0.0909744	0.186076	57	10	0.175439	60	44.4	0.107857	0.272435	80	8	0.1	60	44.62	0.0572695
included	chr4	127230637	T	C	candidate	18.09	0.112727	SNP615	hit	10% - 30% VAF	7plus_EVS	>300X	Easy to Map Region BUT Non-Homopolymer Region	ALL	TRUE	FALSE	3924	469	0.151144	93	0.140872	0.162024	97	15	0.154639	60	36.6	0.103719	0.224303	150	28	0.186667	60	43.64	0.140058	0.244379	71	14	0.197183	60	42.64	0.131264	0.285334	79	14	0.177215	60	44.64	0.117601
included	chr4	158293627	C	G	candidate	18.44	0.122951	no_hit_var_id	no_hit	10% - 30% VAF	7plus_EVS	<100X	Easy to Map Region BUT Non-Homopolymer Region	Illumina,Element,Pacbio,BGI	TRUE	FALSE	0	0					109	16	0.146789	60	37.62	0.0996071	0.211081	144	21	0.145833	60	44.095	0.103992	0.200737	49	10	0.204082	60	44.1	0.126082	0.313049	95	11	0.115789	60	44.09	0.0721309
included	chr4	171285175	T	A	candidate	19.77	0.149813	SNP662	hit	10% - 30% VAF	7plus_EVS	>300X	Easy to Map Region BUT Non-Homopolymer Region	ALL	TRUE	FALSE	5260	708	0.148833	93	0.140545	0.157521	101	21	0.207921	60	34.38	0.149551	0.28153	151	12	0.0794702	60	44.115	0.0502327	0.123512	57	5	0.0877193	60	43.8	0.0433515	0.169452	94	7	0.0744681	60	44.43	0.0408761
included	chr4	180452296	C	A	candidate	19.87	0.163842	SNP674	hit	10% - 30% VAF	7plus_EVS	>300X	Easy to Map Region BUT Non-Homopolymer Region	ALL	TRUE	FALSE	318	7	0.0227273	90	0.0123685	0.041398	131	24	0.183206	60	34.96	0.134217	0.245016	159	31	0.194969	60	43.91	0.148573	0.251571	64	12	0.1875	60	43.08	0.120553	0.279797	95	19	0.2	60	44.74	0.141229
included	chr5	41022783	A	G	candidate	18.09	0.111524	no_hit_var_id	no_hit	10% - 30% VAF	7plus_EVS	<100X	Easy to Map Region BUT Non-Homopolymer Region	Illumina,Element,Pacbio,BGI	TRUE	FALSE	0	0					100	15	0.15	60	35.67	0.100537	0.217903	145	25	0.172414	60	42.565	0.12694	0.229889	60	11	0.183333	60	42.27	0.115469	0.278524	85	14	0.164706	60	42.86	0.109087
included	chr5	52050847	C	A	candidate	18.44	0.123867	SNP737	hit	10% - 30% VAF	7plus_EVS	>300X	Easy to Map Region BUT Non-Homopolymer Region	ALL	TRUE	FALSE	2204	258	0.124038	93	0.112636	0.136417	105	27	0.257143	60	34.96	0.193705	0.332782	130	17	0.130769	60	43.155	0.0895723	0.187022	35	4	0.114286	60	43	0.052356	0.231569	95	13	0.136842	60	43.31	0.0888305
included	chr5	76310255	G	A	candidate	16.83	0.0973451	SNP758	hit	5% - 10% VAF	7plus_EVS	>300X	Easy to Map Region BUT Non-Homopolymer Region	ALL	TRUE	FALSE	1938	127	0.069361	93	0.0602166	0.0797762	74	10	0.135135	60	34.4	0.082522	0.213487	137	17	0.124088	60	42.565	0.0849144	0.177821	62	5	0.0806452	60	40.8	0.0398055	0.156554	75	12	0.16	60	44.33	0.102414
excluded	chr5	100394795	G	A	putative	1.87	0.0483271	no_hit_var_id	no_hit	4% - 5% VAF	1to3_EVS	<100X	Non-Homopolymer Region AND Not Easy to Map Region	Pacbio	FALSE	FALSE	0	0					69	0	0	0	0	0	0.0377313	70	0	0	0	0	0	0.0372123	16	0	0	0	0	0	0.144639	54	0	0	0	0	-3.3e-18
included	chr5	129702530	C	T	candidate	18.44	0.12605	SNP799	hit	10% - 30% VAF	7plus_EVS	>300X	Easy to Map Region BUT Non-Homopolymer Region	ALL	TRUE	FALSE	1090	59	0.0547818	93	0.044452	0.0673429	106	12	0.113208	60	34.58	0.0719296	0.173739	130	19	0.146154	60	43.855	0.102414	0.204321	54	7	0.12963	60	44.29	0.0718327	0.222769	76	12	0.157895	60	43.42	0.101033
excluded	chr5	140344862	T	G	putative	0.21	0.129353	no_hit_var_id	no_hit	10% - 30% VAF	0to1_EVS	<100X	Easy to Map Region AND Homopolymer Region	BGI,Element	TRUE	TRUE	0	0					40	5	0.125	60	30.4	0.0621914	0.235324	66	26	0.393939	59.5	34.545	0.301063	0.495168	34	11	0.323529	59	35.82	0.208861	0.464213	32	15	0.46875	60	33.27	0.331834
included	chr5	151835516	A	G	candidate	16.12	0.0856164	no_hit_var_id	no_hit	5% - 10% VAF	7plus_EVS	<100X	Easy to Map Region AND Homopolymer Region	Illumina,Element,Pacbio,BGI	TRUE	TRUE	0	0					138	19	0.137681	60	36.42	0.0963631	0.192933	126	18	0.142857	60	42.11	0.0990774	0.201652	56	9	0.160714	60	39.89	0.095971	0.256731	70	9	0.128571	60	44.33	0.0763603
excluded	chr5	170339913	G	T	putative	1.12	0.0207254	no_hit_var_id	no_hit	1% - 4% VAF	1to3_EVS	<100X	Easy to Map Region BUT Non-Homopolymer Region	Illumina,Element,Pacbio,BGI	TRUE	FALSE	0	0					98	22	0.22449	60	34.36	0.163102	0.300681	116	15	0.12931	60	43.61	0.0864023	0.189116	54	6	0.111111	60	44	0.0585561	0.200776	62	9	0.145161	60	43.22	0.0864543
excluded	chr5	170339915	T	G	putative	1.03	0.0206186	no_hit_var_id	no_hit	1% - 4% VAF	1to3_EVS	<100X	Easy to Map Region BUT Non-Homopolymer Region	Illumina,Element,Pacbio,BGI	TRUE	FALSE	0	0					102	17	0.166667	60	34.65	0.114757	0.235803	121	14	0.115702	60	40.525	0.0760619	0.172153	54	6	0.111111	60	39.67	0.0585561	0.200776	67	8	0.119403	60	41.38	0.068606
excluded	chr5	177758616	T	A	putative	0.12	0.0229226	no_hit_var_id	no_hit	1% - 4% VAF	0to1_EVS	<100X	Non-Homopolymer Region AND Not Easy to Map Region	Pacbio	FALSE	FALSE	0	0					103	0	0	0	0	0	0.0255951	107	0	0	0	0	0	0.0246619	43	0	0	0	0	0	0.0591951	64	0	0	0	0	0
included	chr6	27328193	G	A	candidate	16.98	0.100806	no_hit_var_id	no_hit	10% - 30% VAF	7plus_EVS	<100X	Easy to Map Region BUT Non-Homopolymer Region	Illumina,Element,Pacbio,BGI	TRUE	FALSE	0	0					103	14	0.135922	60	33.57	0.0896269	0.200855	124	10	0.0806452	60	43.75	0.0488157	0.130384	41	4	0.097561	60	42.5	0.044558	0.200389	83	6	0.0722892	60	45	0.0378395
included	chr6	27836914	A	G	candidate	18.15	0.119565	no_hit_var_id	no_hit	10% - 30% VAF	7plus_EVS	<100X	Easy to Map Region BUT Non-Homopolymer Region	Illumina,Element,Pacbio,BGI	TRUE	FALSE	0	0					96	14	0.145833	60	36.86	0.0963075	0.214775	143	18	0.125874	60	43.29	0.0870897	0.178552	42	8	0.190476	60	42.88	0.110808	0.307609	101	10	0.0990099	60	43.7	0.0601079
excluded	chr6	29832995	C	T	putative	1.04	0.175862	no_hit_var_id	no_hit	10% - 30% VAF	1to3_EVS	<100X	Easy to Map Region BUT Non-Homopolymer Region	Illumina,Element	TRUE	FALSE	0	0					0	0		0	0			151	5	0.0331126	45.665	44.335	0.0162093	0.0664523	74	2	0.027027	46	44	0.00898447	0.0784348	77	3	0.038961	45.33	44.67	0.0156763
excluded	chr6	29833109	G	A	putative	1.1	0.17608	no_hit_var_id	no_hit	10% - 30% VAF	1to3_EVS	<100X	Easy to Map Region BUT Non-Homopolymer Region	Illumina,Element	TRUE	FALSE	0	0					0	0		0	0			138	5	0.0362319	45.665	44.835	0.0177457	0.0725531	55	2	0.0363636	46	45	0.0121073	0.104095	83	3	0.0361446	45.33	44.67	0.0145359
included	chr6	54708641	A	T	candidate	16.83	0.0898876	SNP863	hit	5% - 10% VAF	7plus_EVS	>300X	Easy to Map Region BUT Non-Homopolymer Region	ALL	TRUE	FALSE	1098	46	0.0441035	93	0.0347727	0.0557934	99	6	0.0606061	60	33.83	0.0316605	0.112929	126	8	0.0634921	60	45	0.0361422	0.109194	35	1	0.0285714	60	45	0.0030103	0.118397	91	7	0.0769231	60	45	0.0422412
included	chr6	76113236	T	C	candidate	19.87	0.160606	SNP879	hit	10% - 30% VAF	7plus_EVS	<100X	Easy to Map Region BUT Non-Homopolymer Region	Illumina,Element,Pacbio,BGI	TRUE	FALSE	0	0					119	19	0.159664	60	37	0.112094	0.222365	151	21	0.139073	60	44.27	0.0990806	0.191771	60	10	0.166667	60	43.9	0.102312	0.259786	91	11	0.120879	60	44.64	0.0753625
included	chr6	78213053	C	T	candidate	19.87	0.153584	SNP882	hit	10% - 30% VAF	7plus_EVS	>300X	Easy to Map Region BUT Non-Homopolymer Region	ALL	TRUE	FALSE	5233	557	0.108366	93	0.101439	0.115704	94	6	0.0638298	60	34.17	0.033363	0.118702	115	13	0.113043	60	42.86	0.0731141	0.170762	51	5	0.0980392	60	43.6	0.0485408	0.188037	64	8	0.125	60	42.12	0.0718905
included	chr6	92262454	T	G	candidate	19.77	0.149826	no_hit_var_id	no_hit	10% - 30% VAF	7plus_EVS	<100X	Easy to Map Region BUT Non-Homopolymer Region	Illumina,Element,Pacbio,BGI	TRUE	FALSE	0	0					98	14	0.142857	60	38.07	0.0942992	0.210605	123	19	0.154472	60	43.18	0.108369	0.215447	42	8	0.190476	60	43	0.110808	0.307609	81	11	0.135802	60	43.36	0.0848692
included	chr6	93585410	A	G	candidate	19.87	0.154321	SNP904	hit	10% - 30% VAF	7plus_EVS	>300X	Easy to Map Region BUT Non-Homopolymer Region	ALL	TRUE	FALSE	458	14	0.032634	93	0.0211955	0.0499306	112	10	0.0892857	60	36.9	0.0541203	0.143826	135	18	0.133333	60	42.96	0.0923476	0.188727	44	8	0.181818	60	43.62	0.105608	0.294891	91	10	0.10989	60	42.3	0.0668302
included	chr6	123108167	C	A	candidate	11.62	0.0600707	no_hit_var_id	no_hit	5% - 10% VAF	7plus_EVS	<100X	Easy to Map Region BUT Non-Homopolymer Region	Illumina,Element,Pacbio,BGI	TRUE	FALSE	0	0					85	8	0.0941176	60	34.62	0.0538476	0.159429	129	10	0.0775194	60	42.3	0.0469005	0.125496	46	5	0.108696	60	39.6	0.05392	0.206944	83	5	0.060241	60	45	0.0296279
excluded	chr6	126382244	T	A	putative	0	0.0921502	no_hit_var_id	no_hit	5% - 10% VAF	0_EVS	<100X	Easy to Map Region AND Homopolymer Region	Illumina,Element,Pacbio,BGI	TRUE	TRUE	0	0					108	4	0.037037	60	34.75	0.0167343	0.0799686	141	9	0.0638298	60	43.275	0.0375097	0.106573	52	4	0.0769231	60	44.75	0.0350018	0.160692	89	5	0.0561798	60	41.8	0.0276109
excluded	chr6	149947933	A	G	putative	0.76	0.243976	no_hit_var_id	no_hit	10% - 30% VAF	0to1_EVS	<100X	Easy to Map Region BUT Non-Homopolymer Region	Illumina,Element,BGI	TRUE	FALSE	0	0					133	33	0.24812	57.09	35.97	0.191949	0.314335	194	35	0.180412	59.14	44.18	0.139497	0.230119	77	10	0.12987	59.6	44.4	0.0792383	0.205629	117	25	0.213675	58.68	43.96	0.158184
excluded	chr6	149947995	G	A	putative	0.61	0.249211	no_hit_var_id	no_hit	10% - 30% VAF	0to1_EVS	<100X	Easy to Map Region BUT Non-Homopolymer Region	Illumina,Element,BGI	TRUE	FALSE	0	0					139	37	0.266187	58.14	34.78	0.209419	0.331883	204	44	0.215686	57.685	43.625	0.172206	0.26661	70	13	0.185714	57.92	43.38	0.121487	0.273332	134	31	0.231343	57.45	43.87	0.177099
included	chr6	161942520	G	T	candidate	12.13	0.0622837	no_hit_var_id	no_hit	5% - 10% VAF	7plus_EVS	<100X	Easy to Map Region BUT Non-Homopolymer Region	Illumina,Element,Pacbio,BGI	TRUE	FALSE	0	0					103	10	0.0970874	60	34.9	0.0589226	0.155877	119	11	0.092437	60	42.125	0.057372	0.145622	48	4	0.0833333	60	41.25	0.0379623	0.173169	71	7	0.0985916	60	43	0.0543402
included	chr7	550099	G	A	candidate	18.09	0.112403	SNP963	hit	10% - 30% VAF	7plus_EVS	>300X	Easy to Map Region BUT Non-Homopolymer Region	ALL	TRUE	FALSE	16219	2104	0.132602	93	0.128236	0.137094	93	9	0.0967742	60	34.33	0.0571738	0.159173	126	22	0.174603	60	42.955	0.125979	0.236908	45	3	0.0666667	60	44.33	0.0269556	0.155529	81	19	0.234568	60	41.58	0.166486
included	chr7	20994628	G	A	candidate	18.44	0.126316	no_hit_var_id	no_hit	10% - 30% VAF	7plus_EVS	<100X	Easy to Map Region BUT Non-Homopolymer Region	Illumina,Element,Pacbio,BGI	TRUE	FALSE	0	0					90	8	0.0888889	60	35.25	0.0508118	0.150962	116	14	0.12069	59.55	43.6	0.0793998	0.17927	37	4	0.108108	60	44	0.04947	0.220153	79	10	0.126582	59.1	43.2	0.0771908
excluded	chr7	26212762	A	G	putative	0	0.322064	no_hit_var_id	no_hit	>30% VAF	0_EVS	<100X	Easy to Map Region BUT Non-Homopolymer Region	Illumina,Element,Pacbio,BGI	TRUE	FALSE	0	0					175	58	0.331429	59.88	36.88	0.275856	0.392134	192	72	0.375	58.47	43.285	0.319642	0.433832	73	25	0.342466	57	43	0.258211	0.43798	119	47	0.394958	59.94	43.57	0.32437
included	chr7	41595259	A	T	candidate	18.5	0.134752	SNP986	hit	10% - 30% VAF	7plus_EVS	>300X	Easy to Map Region BUT Non-Homopolymer Region	ALL	TRUE	FALSE	2157	185	0.0883055	93	0.0786327	0.0990403	114	9	0.0789474	60	33.67	0.0465066	0.13091	151	12	0.0794702	60	44.065	0.0502327	0.123512	61	4	0.0655738	60	44.25	0.0297773	0.13827	90	8	0.0888889	60	43.88	0.0508118
included	chr7	68998921	G	A	candidate	19.87	0.155797	SNP1006	hit	10% - 30% VAF	7plus_EVS	>300X	Easy to Map Region BUT Non-Homopolymer Region	ALL	TRUE	FALSE	9135	1022	0.114075	93	0.108667	0.119717	89	10	0.11236	60	34.6	0.0683593	0.179233	139	18	0.129496	60	43.75	0.0896416	0.183499	58	6	0.103448	60	44	0.0544442	0.1878	81	12	0.148148	60	43.5	0.0946486
included	chr7	98565112	G	T	candidate	18.5	0.128788	SNP1034	hit	10% - 30% VAF	7plus_EVS	>300X	Easy to Map Region BUT Non-Homopolymer Region	ALL	TRUE	FALSE	3025	267	0.0899293	93	0.0816625	0.0989427	72	6	0.0833333	60	34.83	0.0437039	0.153143	123	19	0.154472	60	43.345	0.108369	0.215447	67	12	0.179104	60	42.83	0.114997	0.268122	56	7	0.125	60	43.86	0.0692112
included	chr7	110674520	A	G	candidate	17.82	0.103152	SNP1041	hit	10% - 30% VAF	7plus_EVS	>300X	Easy to Map Region BUT Non-Homopolymer Region	ALL	TRUE	FALSE	1592	180	0.12024	93	0.107094	0.134757	124	16	0.129032	60	34.88	0.0873304	0.186577	119	14	0.117647	60	43.775	0.0773628	0.174931	54	3	0.0555556	60	44	0.0224187	0.131103	65	11	0.169231	60	43.55	0.106338
included	chr7	131545628	G	A	candidate	17.82	0.106509	SNP1060	hit	10% - 30% VAF	7plus_EVS	>300X	Easy to Map Region BUT Non-Homopolymer Region	ALL	TRUE	FALSE	584	41	0.0721831	93	0.0562777	0.0921448	120	11	0.0916667	60	35.55	0.056887	0.144453	157	21	0.133758	60	43.48	0.0952257	0.184699	62	8	0.129032	60	42.88	0.0742607	0.214827	95	13	0.136842	60	44.08	0.0888305
included	chr7	144847611	C	A	candidate	19.87	0.154799	no_hit_var_id	no_hit	10% - 30% VAF	7plus_EVS	<100X	Easy to Map Region BUT Non-Homopolymer Region	Illumina,Element,Pacbio,BGI	TRUE	FALSE	0	0					119	20	0.168067	60	34.85	0.119208	0.231684	127	21	0.165354	60	42.31	0.118228	0.226441	38	8	0.210526	60	43	0.122915	0.336618	89	13	0.146067	60	41.62	0.094955
included	chr7	153197322	G	A	candidate	18.59	0.135484	SNP1075	hit	10% - 30% VAF	7plus_EVS	>300X	Easy to Map Region BUT Non-Homopolymer Region	ALL	TRUE	FALSE	849	65	0.078219	93	0.0642302	0.0949454	93	8	0.0860215	60	34.62	0.0491492	0.1463	138	14	0.101449	60	43.75	0.0665506	0.151675	50	6	0.12	60	43.5	0.0633404	0.215673	88	8	0.0909091	60	44	0.0519841
included	chr8	16522616	C	A	candidate	19.87	0.15562	SNP1102	hit	10% - 30% VAF	7plus_EVS	>300X	Easy to Map Region BUT Non-Homopolymer Region	ALL	TRUE	FALSE	924	64	0.0725624	93	0.0594643	0.0882748	101	19	0.188119	60	34.53	0.13261	0.259901	147	16	0.108844	60	42.675	0.0734517	0.158374	56	5	0.0892857	60	40.8	0.0441379	0.17229	91	11	0.120879	60	44.55	0.0753625
included	chr8	35953639	A	G	candidate	19.87	0.183673	SNP1117	hit	10% - 30% VAF	7plus_EVS	>300X	Easy to Map Region BUT Non-Homopolymer Region	ALL	TRUE	FALSE	536	53	0.109278	93	0.0881077	0.134784	80	11	0.1375	60	36.27	0.0859536	0.212763	145	18	0.124138	60	43.625	0.0858676	0.176178	54	7	0.12963	60	44.43	0.0718327	0.222769	91	11	0.120879	60	42.82	0.0753625
included	chr8	69549454	G	T	candidate	18.09	0.11236	SNP1137	hit	10% - 30% VAF	7plus_EVS	>300X	Easy to Map Region BUT Non-Homopolymer Region	ALL	TRUE	FALSE	3708	414	0.112899	93	0.104587	0.121782	97	16	0.164948	60	34.38	0.112232	0.235849	125	23	0.184	60	42.25	0.133899	0.24749	46	11	0.23913	60	42	0.152049	0.355194	79	12	0.151899	60	42.5	0.0971028
included	chr8	112611526	T	A	candidate	15.15	0.079646	no_hit_var_id	no_hit	5% - 10% VAF	7plus_EVS	<100X	Easy to Map Region BUT Non-Homopolymer Region	Illumina,Element,Pacbio,BGI	TRUE	FALSE	0	0					87	9	0.103448	60	33.78	0.0611838	0.169633	136	8	0.0588235	60	44.565	0.0334591	0.101399	54	3	0.0555556	60	44.33	0.0224187	0.131103	82	5	0.0609756	60	44.8	0.029993
included	chr9	86642440	T	C	candidate	11.49	0.0546448	SNP1239	hit	5% - 10% VAF	7plus_EVS	>300X	Easy to Map Region BUT Non-Homopolymer Region	ALL	TRUE	FALSE	4311	452	0.107722	93	0.1001	0.115848	84	5	0.0595238	60	36.8	0.0292715	0.117265	119	17	0.142857	60	43.94	0.0980224	0.203571	49	11	0.22449	60	43.55	0.142379	0.335433	70	6	0.0857143	60	44.33	0.0449712
included	chr9	95143456	C	A	candidate	16.83	0.0973783	SNP1243	hit	5% - 10% VAF	7plus_EVS	>300X	Easy to Map Region BUT Non-Homopolymer Region	ALL	TRUE	FALSE	4824	482	0.101645	93	0.0946526	0.109091	110	12	0.109091	60	33.25	0.0692697	0.16768	130	22	0.169231	60	41.73	0.122013	0.229935	45	9	0.2	60	39	0.120248	0.31378	85	13	0.152941	60	44.46	0.0995303
excluded	chr9	138162561	A	G	candidate	7.2	0.020595	no_hit_var_id	no_hit	1% - 4% VAF	7plus_EVS	<100X	Non-Homopolymer Region AND Not Easy to Map Region	BGI,Element,Pacbio	FALSE	FALSE	0	0					93	3	0.0322581	40	33.67	0.012964	0.0779977	118	2	0.0169491	20	21.5	0.00562478	0.0499281	36	0	0	0	0	6.45386e-18	0.0699007	82	2	0.0243902	40	43	0.00810433
excluded	chr10	66184	A	G	putative	0.8	0.197222	no_hit_var_id	no_hit	10% - 30% VAF	0to1_EVS	<100X	Easy to Map Region BUT Non-Homopolymer Region	Illumina,Element,BGI	TRUE	FALSE	0	0					108	8	0.0740741	40	35.25	0.0422393	0.126727	179	18	0.100559	40.4	44.09	0.0693297	0.143683	69	8	0.115942	40	44.38	0.0665783	0.194288	110	10	0.0909091	40.8	43.8	0.0551185
excluded	chr10	66194	T	C	putative	0.66	0.189655	no_hit_var_id	no_hit	10% - 30% VAF	0to1_EVS	<100X	Easy to Map Region BUT Non-Homopolymer Region	Illumina,Element,BGI	TRUE	FALSE	0	0					98	8	0.0816327	40	36.88	0.0466076	0.139137	183	17	0.0928962	40.165	43.655	0.0632906	0.134364	75	9	0.12	40.33	42.56	0.0711677	0.195294	108	8	0.0740741	40	44.75	0.0422393
included	chr10	18475692	A	T	candidate	19.87	0.168627	SNP1276	hit	10% - 30% VAF	7plus_EVS	>300X	Easy to Map Region BUT Non-Homopolymer Region	ALL	TRUE	FALSE	4662	623	0.136683	93	0.128529	0.145268	102	14	0.137255	60	34.79	0.090524	0.202732	141	21	0.148936	60	41.945	0.10625	0.204842	55	10	0.181818	60	39.8	0.1119	0.281573	86	11	0.127907	60	44.09	0.0798337
included	chr10	27062623	T	A	candidate	18.44	0.123867	SNP1280	hit	10% - 30% VAF	7plus_EVS	>300X	Easy to Map Region BUT Non-Homopolymer Region	ALL	TRUE	FALSE	1780	168	0.100299	93	0.0888626	0.113024	95	15	0.157895	60	35.6	0.105954	0.228781	150	27	0.18	60	43.78	0.134218	0.237121	68	11	0.161765	60	43	0.101522	0.247893	82	16	0.195122	60	44.56	0.133368
included	chr10	37619127	G	A	candidate	18.44	0.125506	SNP1291	no_hit	10% - 30% VAF	7plus_EVS	<100X	Easy to Map Region BUT Non-Homopolymer Region	Illumina,Element,Pacbio,BGI	TRUE	FALSE	0	0					93	4	0.0430108	60	34.5	0.0194537	0.0924055	139	8	0.057554	60	43.1	0.0327302	0.0992727	64	3	0.046875	60	42	0.0188868	0.11162	75	5	0.0666667	60	44.2	0.032825
excluded	chr10	42159144	A	C	putative	0	0.391803	no_hit_var_id	no_hit	>30% VAF	0_EVS	<100X	Easy to Map Region BUT Non-Homopolymer Region	Illumina,Element,Pacbio	TRUE	FALSE	0	0					0	0		0	0			146	21	0.143836	40	44.38	0.10254	0.198091	59	19	0.322034	40	44.26	0.231686	0.427988	87	2	0.0229885	40	44.5	0.00763676
included	chr10	46993611	A	G	candidate	18.09	0.116608	no_hit_var_id	no_hit	10% - 30% VAF	7plus_EVS	<100X	Easy to Map Region BUT Non-Homopolymer Region	Illumina,Element,Pacbio,BGI	TRUE	FALSE	0	0					106	20	0.188679	60	36.25	0.134218	0.258637	139	22	0.158273	60	43.59	0.113944	0.215652	57	9	0.157895	60	43.33	0.0942419	0.252552	82	13	0.158537	60	43.85	0.103262
excluded	chr10	50660229	C	A	putative	0.74	0.248466	no_hit_var_id	no_hit	10% - 30% VAF	0to1_EVS	<100X	Easy to Map Region BUT Non-Homopolymer Region	Illumina,Element,BGI	TRUE	FALSE	0	0					86	12	0.139535	48.92	32.5	0.089024	0.212034	169	29	0.171598	53.035	41.925	0.129163	0.224382	70	13	0.185714	52.38	42.23	0.121487	0.273332	99	16	0.161616	53.69	41.62	0.10991
included	chr10	57794383	T	C	candidate	19.87	0.162088	no_hit_var_id	no_hit	10% - 30% VAF	7plus_EVS	<100X	Easy to Map Region BUT Non-Homopolymer Region	Illumina,Element,Pacbio,BGI	TRUE	FALSE	0	0					115	16	0.13913	60	35.75	0.094304	0.200547	137	20	0.145985	60	44.095	0.103228	0.202454	46	4	0.0869565	60	44.5	0.0396387	0.180163	91	16	0.175824	60	43.69	0.119827
included	chr10	67598410	C	A	candidate	19.87	0.154762	no_hit_var_id	no_hit	10% - 30% VAF	7plus_EVS	<100X	Easy to Map Region BUT Non-Homopolymer Region	Illumina,Element,Pacbio,BGI	TRUE	FALSE	0	0					87	19	0.218391	60	33.21	0.154632	0.299136	158	18	0.113924	60	44.125	0.0786901	0.162158	60	6	0.1	60	44.83	0.0525975	0.18192	98	12	0.122449	60	43.42	0.0779135
included	chr10	81837294	T	G	candidate	18.15	0.117857	SNP1321	hit	10% - 30% VAF	7plus_EVS	>300X	Easy to Map Region BUT Non-Homopolymer Region	ALL	TRUE	FALSE	824	106	0.142857	93	0.123023	0.165286	108	8	0.0740741	60	36.5	0.0422393	0.126727	175	20	0.114286	60	43.725	0.0804641	0.159852	77	13	0.168831	60	44.31	0.110146	0.249999	98	7	0.0714286	60	43.14	0.0391876
included	chr10	93476191	G	A	candidate	9.72	0.0904977	no_hit_var_id	hit	5% - 10% VAF	7plus_EVS	>300X	Easy to Map Region BUT Non-Homopolymer Region	ALL	TRUE	FALSE	2675	264	0.0999621	93	0.0907673	0.109976	62	7	0.112903	60	33.86	0.062382	0.195796	156	17	0.108974	60	43.25	0.0744125	0.156868	70	8	0.114286	60	42.5	0.0656087	0.191669	86	9	0.104651	60	44	0.0619074
included	chr10	105317566	C	T	candidate	17.82	0.105572	SNP1334	hit	10% - 30% VAF	7plus_EVS	>300X	Easy to Map Region BUT Non-Homopolymer Region	ALL	TRUE	FALSE	2230	156	0.072457	93	0.0637938	0.0821935	117	12	0.102564	60	34.92	0.0650597	0.158034	151	10	0.0662252	60	44.5	0.039996	0.107725	70	5	0.0714286	60	44.2	0.0351991	0.139554	81	5	0.0617284	60	44.8	0.0303673
excluded	chr11	91211161	A	G	putative	0.29	0.113537	no_hit_var_id	no_hit	10% - 30% VAF	0to1_EVS	<100X	Easy to Map Region BUT Non-Homopolymer Region	Illumina,Element,BGI	TRUE	FALSE	0	0					85	10	0.117647	60	37.5	0.0716376	0.187246	120	14	0.116667	60	44.265	0.0767068	0.173531	51	5	0.0980392	60	44.2	0.0485408	0.188037	69	9	0.130435	60	44.33	0.0774911
included	chr11	97685827	C	A	candidate	18.44	0.126075	SNP1446	hit	10% - 30% VAF	7plus_EVS	>300X	Easy to Map Region BUT Non-Homopolymer Region	ALL	TRUE	FALSE	1617	154	0.098277	93	0.0865911	0.111348	98	13	0.132653	60	35.23	0.0860555	0.198989	123	11	0.0894309	60	43.465	0.0554802	0.141055	52	7	0.134615	60	42.43	0.0746608	0.230711	71	4	0.056338	60	44.5	0.0255415
included	chr11	123398707	C	A	candidate	17.26	0.116147	SNP1461	hit	10% - 30% VAF	7plus_EVS	>300X	Easy to Map Region BUT Non-Homopolymer Region	ALL	TRUE	FALSE	972	39	0.0445205	93	0.0343929	0.0574531	110	9	0.0818182	60	34.22	0.0482202	0.135493	126	8	0.0634921	60	43.735	0.0361422	0.109194	46	5	0.108696	60	42.8	0.05392	0.206944	80	3	0.0375	60	44.67	0.0150845
excluded	chr12	9240379	C	G	putative	0	0.0737327	no_hit_var_id	no_hit	5% - 10% VAF	0_EVS	<100X	Easy to Map Region BUT Non-Homopolymer Region	Illumina,BGI	TRUE	FALSE	0	0					94	7	0.0744681	54	34	0.0408761	0.13187	75	1	0.0133333	30	22.5	0.00140481	0.0575759	23	0	0	0	0	0	0.105251	52	1	0.0192308	60	45	0.00202616
included	chr12	59691749	T	G	candidate	18.51	0.133562	SNP1488	hit	10% - 30% VAF	7plus_EVS	>300X	Easy to Map Region BUT Non-Homopolymer Region	ALL	TRUE	FALSE	253	14	0.061674	93	0.0402234	0.0934501	108	13	0.12037	60	36	0.0779401	0.181356	149	15	0.100671	60	43.75	0.066984	0.148602	59	3	0.0508475	60	43.33	0.0205017	0.12058	90	12	0.133333	60	44.17	0.0849841
included	chr12	108316715	A	C	candidate	14.99	0.0734694	SNP1514	hit	5% - 10% VAF	7plus_EVS	>300X	Easy to Map Region BUT Non-Homopolymer Region	ALL	TRUE	FALSE	5310	360	0.071076	93	0.0653635	0.0772465	92	5	0.0543478	60	34.4	0.0267021	0.107456	165	14	0.0848485	60	44.5	0.0555245	0.127568	67	8	0.119403	60	44	0.068606	0.199745	98	6	0.0612245	60	45	0.0319869
included	chr12	131194773	G	A	candidate	18.59	0.139738	SNP1527	no_hit	10% - 30% VAF	7plus_EVS	<100X	Non-Homopolymer Region AND Not Easy to Map Region	Illumina,Element,Pacbio,BGI	FALSE	FALSE	0	0					134	17	0.126866	60	34.94	0.0868499	0.181651	133	11	0.0827068	60	43.4	0.051255	0.130798	51	5	0.0980392	60	41.8	0.0485408	0.188037	82	6	0.0731707	60	45	0.0383068
excluded	chr13	19370655	G	A	putative	0	0.0931373	no_hit_var_id	no_hit	5% - 10% VAF	0_EVS	<100X	Easy to Map Region BUT Non-Homopolymer Region	Illumina,Element,BGI	TRUE	FALSE	0	0					54	26	0.481481	51.04	34.5	0.373221	0.591509	123	32	0.260163	53.12	44.61	0.200754	0.329895	63	13	0.206349	50.08	44.54	0.135437	0.301445	60	19	0.316667	56.16	44.68	0.227628
excluded	chr13	22944484	A	G	putative	0.35	0.0421687	no_hit_var_id	no_hit	4% - 5% VAF	0to1_EVS	<100X	Easy to Map Region BUT Non-Homopolymer Region	Illumina,Element,BGI	TRUE	FALSE	0	0					120	13	0.108333	52.31	37.08	0.0700176	0.163921	138	12	0.0869565	50.5	41.25	0.0550274	0.13477	71	8	0.112676	54	43.5	0.0646671	0.18912	67	4	0.0597015	47	39	0.0270824
excluded	chr13	22966342	C	A	putative	0.83	0.0329218	no_hit_var_id	no_hit	1% - 4% VAF	0to1_EVS	<100X	Non-Homopolymer Region AND Not Easy to Map Region	Illumina,Element,Pacbio	FALSE	FALSE	0	0					48	0	0	0	0	0	0.0533579	132	12	0.0909091	40	41.855	0.0575634	0.140688	49	5	0.102041	40	40	0.0505583	0.195171	83	7	0.0843374	40	43.71	0.0463708
included	chr13	27946048	C	T	candidate	19.77	0.14497	SNP1543	hit	10% - 30% VAF	7plus_EVS	>300X	Easy to Map Region BUT Non-Homopolymer Region	ALL	TRUE	FALSE	1590	143	0.0943894	93	0.0827471	0.107478	121	21	0.173554	60	33.71	0.124231	0.237155	160	24	0.15	60	43.33	0.109409	0.202231	73	10	0.136986	60	41.8	0.0836779	0.216241	87	14	0.16092	60	44.86	0.106517
included	chr13	56919944	G	A	candidate	19.77	0.14881	SNP1558	hit	10% - 30% VAF	7plus_EVS	>300X	Easy to Map Region BUT Non-Homopolymer Region	ALL	TRUE	FALSE	873	55	0.064554	93	0.0520381	0.0798267	100	10	0.1	60	34.1	0.0607187	0.160356	150	28	0.186667	60	43.795	0.140058	0.244379	50	11	0.22	60	43.18	0.139424	0.329323	100	17	0.17	60	44.41	0.11711
included	chr13	65479349	G	A	candidate	16.83	0.0930233	SNP1569	hit	5% - 10% VAF	7plus_EVS	>300X	Easy to Map Region BUT Non-Homopolymer Region	ALL	TRUE	FALSE	1540	100	0.0674764	93	0.0575275	0.0790016	99	7	0.0707071	60	33.86	0.0387871	0.125467	114	14	0.122807	60	43.165	0.0808185	0.182284	32	6	0.1875	60	41.33	0.100194	0.32353	82	8	0.097561	60	45	0.0558498
included	chr13	70978265	A	T	candidate	19.77	0.147757	SNP1575	hit	10% - 30% VAF	7plus_EVS	>300X	Easy to Map Region BUT Non-Homopolymer Region	ALL	TRUE	FALSE	530	37	0.0717054	93	0.0551728	0.092706	121	24	0.198347	60	34.42	0.145606	0.264283	144	23	0.159722	60	43.61	0.115853	0.216142	53	12	0.226415	60	42.58	0.146518	0.332888	91	11	0.120879	60	44.64	0.0753625
excluded	chr14	53917637	A	G	putative	0.91	0.0454546	no_hit_var_id	no_hit	4% - 5% VAF	0to1_EVS	<100X	Easy to Map Region BUT Non-Homopolymer Region	Illumina,Element,Pacbio,BGI	TRUE	FALSE	0	0					99	20	0.20202	60	36.7	0.143983	0.275911	113	15	0.132743	60	43.28	0.0887414	0.19392	40	6	0.15	60	42.67	0.0796035	0.264744	73	9	0.123288	60	43.89	0.0731576
included	chr14	55605762	A	C	candidate	19.77	0.151351	SNP1636	hit	10% - 30% VAF	7plus_EVS	>300X	Easy to Map Region BUT Non-Homopolymer Region	ALL	TRUE	FALSE	705	34	0.0669291	93	0.0508904	0.0875564	121	21	0.173554	60	35.29	0.124231	0.237155	152	31	0.203947	60	43.525	0.155589	0.262661	51	10	0.196078	60	44	0.120971	0.301808	101	21	0.207921	60	43.05	0.149551
included	chr14	77871565	C	T	candidate	18.09	0.114068	no_hit_var_id	no_hit	10% - 30% VAF	7plus_EVS	<100X	Easy to Map Region BUT Non-Homopolymer Region	Illumina,Element,Pacbio,BGI	TRUE	FALSE	0	0					100	15	0.15	60	33.67	0.100537	0.217903	142	26	0.183099	60	44.095	0.13581	0.242237	47	10	0.212766	60	43.5	0.131646	0.325155	95	16	0.168421	60	44.69	0.114654
included	chr14	87057840	G	C	candidate	16.12	0.0866426	SNP1656	hit	5% - 10% VAF	7plus_EVS	>300X	Easy to Map Region BUT Non-Homopolymer Region	ALL	TRUE	FALSE	2066	114	0.0620915	93	0.0534565	0.0720152	117	10	0.0854701	60	37.2	0.051776	0.137902	132	11	0.0833333	60	43.81	0.0516484	0.131756	45	3	0.0666667	60	43	0.0269556	0.155529	87	8	0.091954	60	44.62	0.0525908
included	chr15	25134792	G	A	candidate	18.09	0.111524	SNP1683	hit	10% - 30% VAF	7plus_EVS	>300X	Easy to Map Region BUT Non-Homopolymer Region	ALL	TRUE	FALSE	4442	297	0.0704292	93	0.0642198	0.0771894	113	8	0.0707965	60	35.25	0.0403485	0.121317	152	24	0.157895	60	43.445	0.115286	0.212469	55	6	0.109091	60	43	0.057471	0.197367	97	18	0.185567	60	43.89	0.129494
excluded	chr15	28664771	G	A	putative	2.93	0.25	no_hit_var_id	no_hit	10% - 30% VAF	1to3_EVS	<100X	Easy to Map Region BUT Non-Homopolymer Region	Illumina,Element	TRUE	FALSE	0	0					0	0		0	0			83	8	0.0963855	50	42.625	0.0551661	0.163087	33	4	0.121212	54	43.5	0.0555998	0.244229	50	4	0.08	46	41.75	0.036422
included	chr15	47607398	C	T	candidate	16.98	0.0992366	SNP1699	hit	5% - 10% VAF	7plus_EVS	>300X	Easy to Map Region BUT Non-Homopolymer Region	ALL	TRUE	FALSE	2532	238	0.0962005	93	0.0868859	0.106397	108	14	0.12963	60	34.86	0.0853962	0.191966	166	14	0.0843374	60	44.95	0.0551859	0.126821	71	4	0.056338	60	45	0.0255415	0.119706	95	10	0.105263	60	44.9	0.0639685
excluded	chr16	55828850	C	G	putative	0	0.149091	no_hit_var_id	no_hit	10% - 30% VAF	0_EVS	<100X	Easy to Map Region BUT Non-Homopolymer Region	Illumina,Element	TRUE	FALSE	0	0					0	0		0	0			253	81	0.320158	55.455	42.155	0.274034	0.370088	83	30	0.361446	56.2	41.53	0.28035	0.451289	170	51	0.3	54.71	42.78	0.245691
included	chr16	59931558	C	A	candidate	13.82	0.139073	SNP1758	hit	10% - 30% VAF	7plus_EVS	>300X	Easy to Map Region BUT Non-Homopolymer Region	ALL	TRUE	FALSE	332	8	0.0329218	93	0.0186477	0.0574822	72	12	0.166667	60	34.83	0.106796	0.250681	120	17	0.141667	60	43.83	0.0971889	0.201946	48	10	0.208333	60	43.8	0.128804	0.318988	72	7	0.0972222	60	43.86	0.0535729
excluded	chr16	61997001	A	G	putative	2.24	0.019544	no_hit_var_id	no_hit	1% - 4% VAF	1to3_EVS	<100X	Easy to Map Region BUT Non-Homopolymer Region	Illumina,Element,Pacbio,BGI	TRUE	FALSE	0	0					106	22	0.207547	60	36.86	0.150433	0.279219	133	15	0.112782	60	42.6	0.075175	0.165829	55	5	0.0909091	60	42	0.0449534	0.175226	78	10	0.128205	60	43.2	0.0782011
excluded	chr17	27007377	A	T	putative	0	0.181034	no_hit_var_id	no_hit	10% - 30% VAF	0_EVS	<100X	Easy to Map Region BUT Non-Homopolymer Region	Illumina,BGI	TRUE	FALSE	0	0					137	24	0.175182	40.62	35.5	0.128202	0.234744	147	0	0	0	0	0	0.0180724	57	0	0	0	0	-3.31e-18	0.0453148	90	0	0	0	0	0
excluded	chr17	75253641	G	A	putative	1.07	0.179825	no_hit_var_id	no_hit	10% - 30% VAF	1to3_EVS	<100X	Easy to Map Region BUT Non-Homopolymer Region	Illumina,Element,BGI	TRUE	FALSE	0	0					91	8	0.0879121	54.88	34.75	0.0502452	0.149375	113	4	0.0353982	60	44.75	0.0159893	0.0765348	38	2	0.0526316	60	44.5	0.0175724	0.147161	75	2	0.0266667	60	45	0.00886414
excluded	chr18	75300	A	C	putative	0.58	0.113402	no_hit_var_id	no_hit	10% - 30% VAF	0to1_EVS	<100X	Easy to Map Region BUT Non-Homopolymer Region	Illumina,Element,BGI	TRUE	FALSE	0	0					170	47	0.276471	56.04	37.04	0.223884	0.336061	148	44	0.297297	56.085	40.885	0.239587	0.362286	46	14	0.304348	56.07	39.57	0.206225	0.424207	102	30	0.294118	56.1	42.2	0.226001
excluded	chr18	75309	G	T	putative	0.14	0.0231214	no_hit_var_id	no_hit	1% - 4% VAF	0to1_EVS	<100X	Easy to Map Region BUT Non-Homopolymer Region	Illumina,Element,BGI	TRUE	FALSE	0	0					167	47	0.281437	55.64	34.98	0.228034	0.341809	147	40	0.272109	55.72	42.19	0.216257	0.336198	49	13	0.265306	55.77	41.08	0.175851	0.379322	98	27	0.27551	55.67	43.3	0.208064
included	chr18	25733623	C	T	candidate	19.77	0.144928	SNP1859	hit	10% - 30% VAF	7plus_EVS	>300X	Easy to Map Region BUT Non-Homopolymer Region	ALL	TRUE	FALSE	5252	527	0.103761	93	0.096932	0.111011	110	5	0.0454546	60	35.2	0.0222982	0.090434	134	24	0.179104	60	42.87	0.13114	0.23977	51	8	0.156863	60	41.12	0.0907131	0.257585	83	16	0.192771	60	44.62	0.131714
excluded	chr19	28613925	A	T	putative	0	0	no_hit_var_id	no_hit	0% VAF	0_EVS	<100X	Easy to Map Region BUT Non-Homopolymer Region	Element	TRUE	FALSE	0	0					99	0	0	0	0	0	0.0266017	187	47	0.251337	51.625	43.865	0.202959	0.306808	62	18	0.290323	50.56	43.83	0.20586	0.39232	125	29	0.232	52.69	43.9	0.175977
excluded	chr19	36316025	T	C	putative	0.8	0.172414	no_hit_var_id	no_hit	10% - 30% VAF	0to1_EVS	<100X	Easy to Map Region BUT Non-Homopolymer Region	Illumina,Element,BGI	TRUE	FALSE	0	0					107	7	0.0654206	56.86	37.71	0.0358552	0.116421	138	18	0.130435	54.305	44.465	0.0903031	0.184779	56	4	0.0714286	54.75	44.5	0.0324698	0.14989	82	14	0.170732	53.86	44.43	0.113184
included	chr19	53498974	A	G	candidate	16.84	0.0955224	SNP1931	no_hit	5% - 10% VAF	7plus_EVS	<100X	Easy to Map Region BUT Non-Homopolymer Region	Illumina,Element,Pacbio,BGI	TRUE	FALSE	0	0					118	12	0.101695	60	36.83	0.0644997	0.156746	165	24	0.145455	60	43.865	0.10603	0.196318	75	6	0.08	60	44.17	0.0419315	0.147315	90	18	0.2	60	43.56	0.139863
excluded	chr19	54595400	T	C	putative	0	0.109375	no_hit_var_id	no_hit	10% - 30% VAF	0_EVS	<100X	Non-Homopolymer Region AND Not Easy to Map Region	Illumina,Element,Pacbio	FALSE	FALSE	0	0					0	0		0	0			138	11	0.0797101	40	44.55	0.049375	0.126208	50	1	0.02	40	45	0.00210721	0.0848053	88	10	0.113636	40	44.1	0.0691504
excluded	chr20	26096163	T	C	putative	2.44	0.0306122	no_hit_var_id	no_hit	1% - 4% VAF	1to3_EVS	<100X	Non-Homopolymer Region AND Not Easy to Map Region	Illumina,Element,Pacbio,BGI	FALSE	FALSE	0	0					80	3	0.0375	40	36.33	0.0150845	0.090175	140	3	0.0214286	20	22.335	0.00859561	0.0524079	51	0	0	0	0	0	0.0503774	89	3	0.0337079	40	44.67	0.0135501
excluded	chr20	26096170	G	A	putative	1.07	0.0495049	no_hit_var_id	no_hit	4% - 5% VAF	1to3_EVS	<100X	Non-Homopolymer Region AND Not Easy to Map Region	Illumina,Element,Pacbio,BGI	FALSE	FALSE	0	0					83	4	0.0481928	40	35	0.0218174	0.103093	144	2	0.0138889	20	21	0.00460683	0.0411007	52	0	0	0	0	-3.3e-18	0.0494565	92	2	0.0217391	40	42	0.0072202
included	chr20	47053475	G	T	candidate	16.98	0.0973783	no_hit_var_id	no_hit	5% - 10% VAF	7plus_EVS	<100X	Easy to Map Region BUT Non-Homopolymer Region	Illumina,Element,Pacbio,BGI	TRUE	FALSE	0	0					117	15	0.128205	60	34.93	0.0856498	0.187567	121	12	0.0991735	60	43.69	0.0628761	0.153004	47	4	0.0851064	60	44.5	0.0387824	0.176597	74	8	0.108108	60	42.88	0.0619975
excluded	chr20	50640415	C	G	putative	0	0.11746	no_hit_var_id	no_hit	10% - 30% VAF	0_EVS	<100X	Easy to Map Region BUT Non-Homopolymer Region	Illumina,Element,BGI	TRUE	FALSE	0	0					126	26	0.206349	51	36.85	0.153524	0.27152	150	21	0.14	48.125	40.375	0.0997536	0.193003	50	1	0.02	41	38	0.00210721	0.0848053	100	20	0.2	55.25	42.75	0.142502
included	chr21	30498752	T	C	candidate	18.44	0.123656	SNP1994	hit	10% - 30% VAF	7plus_EVS	>300X	Easy to Map Region BUT Non-Homopolymer Region	ALL	TRUE	FALSE	761	49	0.0663058	93	0.0527772	0.0829985	127	20	0.15748	60	35.85	0.111534	0.217716	119	17	0.142857	60	43.05	0.0980224	0.203571	31	4	0.129032	60	42.25	0.0592725	0.258347	88	13	0.147727	60	43.85	0.0960589
included	chr21	40437618	A	C	candidate	19.77	0.151786	no_hit_var_id	no_hit	10% - 30% VAF	7plus_EVS	<100X	Easy to Map Region BUT Non-Homopolymer Region	Illumina,Element,Pacbio,BGI	TRUE	FALSE	0	0					95	13	0.136842	60	35.62	0.0888305	0.204966	147	24	0.163265	60	44.265	0.119292	0.21941	49	7	0.142857	60	44.29	0.0793471	0.243743	98	17	0.173469	60	44.24	0.119561
included	chr21	41563141	G	T	candidate	18.09	0.11236	SNP2002	hit	10% - 30% VAF	7plus_EVS	>300X	Easy to Map Region BUT Non-Homopolymer Region	ALL	TRUE	FALSE	11235	1125	0.104128	93	0.0993935	0.109061	102	11	0.107843	60	33.82	0.0670962	0.168856	157	20	0.127389	60	44.525	0.0898489	0.177553	69	11	0.15942	60	44.27	0.100012	0.24453	88	9	0.102273	60	44.78	0.0604768
excluded	chr22	30060033	A	T	putative	1.27	0.0209059	no_hit_var_id	no_hit	1% - 4% VAF	1to3_EVS	<100X	Non-Homopolymer Region AND Not Easy to Map Region	Illumina,BGI,Pacbio	FALSE	FALSE	0	0					64	5	0.078125	40	33.8	0.0385444	0.151928	82	1	0.0121951	20	22.5	0.00128488	0.0528264	42	0	0	0	0	0	0.0605192	40	1	0.025	40	45	0.00263401
excluded	chr22	30060084	A	G	putative	5.05	0.0250896	no_hit_var_id	no_hit	1% - 4% VAF	3to7_EVS	<100X	Non-Homopolymer Region AND Not Easy to Map Region	Illumina,Element,Pacbio,BGI	FALSE	FALSE	0	0					56	7	0.125	40	35.29	0.0692112	0.215354	107	3	0.0280374	20	22.335	0.0112595	0.0680942	53	0	0	0	0	0	0.0485687	54	3	0.0555556	40	44.67	0.0224187
[truncated: 48 more columns]

## Sheet: table-S4
# Supplementary Table 4 - HG002 mosaic benchmark variants (13) that overlap medically relevant genes (MRGs) and number of bases in mosaic benchmark regions and fraction of genes covered by benchmark regions.
CHR	POS	REF	ALT	GENE	n_bases_covered	pct_covered
chr2	178057258	A	G	PDE11A	413145	0.919
chr2	215348334	A	G	ATIC	36632	0.968
chr5	151835516	A	G	GLRA1	99031	0.967
chr7	110674520	A	G	IMMP2L	875644	0.973
chr8	69549454	G	T	SULF1	188531	0.97
chr8	112611526	T	A	CSMD3	1178753	0.97
chr9	95143456	C	A	FANCC	318626	0.972
chr10	18475692	A	T	CACNB2	380600	0.944
chr10	27062623	T	A	ANKRD26	101653	0.936
chr10	67598410	C	A	CTNNA3	1723122	0.966
chr14	55605762	A	C	KTN1	131637	0.924
chr15	47607398	C	T	SEMA6D	575813	0.975
chr21	40437618	A	C	DSCAM	765587	0.915

## Sheet: table-S5
# Supplementary Table 5 - External somatic callsets and hap.py results from comparisons against the HG002 mosaic benchmark v1.0. The benchmark set contains 85 high confidence mosaic SNVs. SUPPORTED column represents the number of true positives (TP) from a mosaic v1.0 benchmark comparison and EXTRA columns represent query - false positives ( FP) from a combined mosaic v1.0 + GIAB v4.2.1 small var…
					mosaic v1	mosaic v1 + GIABv4.2.1	mosaic v1 + GIABv4.2.1
Group	Data	Coverage	Caller	Mode	SUPPORTED	EXTRA SNVs PASS	EXTRA SNVs PASS, 5-30%VAF	Curation method	Curated EXTRA SNVs PASS, 5-30% VAF
Byunggil Yoo	Illumina, 2x150bp, PCR-free	40x	DRAGENv4.0.3	Tumor only, somatic	21	1127659	1914*	random 10	10
Cornell	Illumina, 2x150bp, PCR-free	300x	Sentieon v.202010 TNScope	Tumor-normal	74	21	13	EXTRA VAF output	13
"	Illumina, 2x150bp, PCR-free	300x	Sentieon v.20230801 TNScope	Tumor-normal	79	47	20*	EXTRA VAF output	20
Element	Element q50 chemistry	70x	DeepSomatic v1.6.1	Tumor-normal	81	318	273*	QUAL based	4
Illumina DRAGEN	Illumina, 2x150bp, PCR-free	300x	DRAGENv4.3.6, hard-filtered	Tumor only, germline + mosaic	85	428	105*	QUAL based	9
"	Illumina, 2x150bp, PCR-free	300x	DRAGENv4.3.6, mosaics only, hard-filtered	Tumor only, germline + mosaic	85	187	41*	QUAL based	6
Google	Illumina, 2x150bp, PCR-free	300x	DeepSomatic v1.6.0, q0	Tumor-normal	84	3504	2530*	QUAL based	28
"	Illumina, 2x150bp, PCR-free	300x	DeepSomatic v1.6.0, q10	Tumor-normal	79	970	720*	QUAL based	-
"	Element	100x	DeepSomatic v1.6.0, q0	Tumor-normal	81	2817	1950*	QUAL based	6
"	Element	100x	DeepSomatic v1.6.0, q10	Tumor-normal	78	511	436*	QUAL based	-
	Pacbio Onso	35x	DeepSomatic v1.6.0, q0	Tumor-normal	45	297	205**	QUAL based	8
"	Pacbio Revio⁺	130x	DeepSomatic v1.6.0, q0	Tumor-normal	83	1557	1232	QUAL based	17
"	Pacbio Revio⁺	130x	DeepSomatic v1.6.0, q10	Tumor-normal	81	935	885	QUAL based	-
ITER	Illumina, 2x150bp, PCR-free	300x	DRAGENv4.2.4	Tumor only, somatic, high sensitivity, mean noise ROI filtering	69	888	135	random 10	10
"	Illumina, 2x150bp, PCR-free	300x	Mutect2 (GATK4)	Tumor only	83	248397	80965	random 10	10
"	Illumina, 2x150bp, PCR-free	300x	Strelka 2.9.10 - HG003 norm	Tumor-normal	81	892	399*	random 10	10
"	Illumina, 2x150bp, PCR-free	300x	Strelka 2.9.10 - HG004 norm	Tumor-normal	81	892	442*	random 10	10
Roche	Illumina, 2x150bp, PCR-free	300x	NeuSomatic v0.1.4 (Ensemble): Mutect2 4.4.0, Somatic Sniper 1.0.5.0, Strelka 2.9.5, MuSE 1.0rc, VarDict 1.5.1	Tumor-normal	83	1	1*	EXTRA VAF output	1
UCLA	Illumina, 2x150bp, PCR-free	300x	Consensus: MuSE 2.0.4, Mutect2 (GATK4), Somatic Sniper 1.0.5.0, Strelka 2.9.10, Manta 1.6.0	Tumor-normal	84	27	1*	EXTRA VAF output	1
Note: Supported true mosaics from FP SNVs excluded from mosaic v1.1 benchmark - *chr6:150458314, **chr1:242208421 and chr6:150458314								Total curated variants	163

## Sheet: table-S6
# Supplementary Table 6 - Curated passing FP SNVs (5-30% VAF) from external somatic callsets
Generated from hap.py runs with external validators vcfs vs giabv4.2.1+mosaic_v1 benchmark vcf. Using bcftools, each hap.py vcf was merged with a corresponding external vcf and filtered to get passing 5-30%VAF FPs, from which a subset were curated in IGV.
Command*: bcftools merge <hap.py vcf.gz> < external vcf.gz> | bcftools view -i 'FORMAT/AF>=0.05 & FORMAT/AF<=0.3' | grep <> FP_AF05to30_PASS_SNP.vcf
* grep MOSAIC dropped for vcfs without tag in vcf, FORMAT/VAF used for Deepsomatic vcfs and QUAL filter
Byunggil - DRAGENv4.0.3, Ill 40X (1914, curate 10 random)
CHR	POS	ID	REF	ALT	QUAL	FILTER	INFO	FORMAT	TRUTH	QUERY	SAMPLE			Notes
chr1	107981104	.	T	G	.	PASS	BS=107981104;MQ=250;FractionInformativeReads=1;DP=19	GT:QQ:BD:BK:BI:BVT:BLT:SQ:AD:AF:F1R2:F2R1:DP:SB:MB	.:.:.:.:.:NOCALL:nocall:.:.:.:.:.:.:.:.	0/1:0:FP:.:tv:SNP:het:.:.:.:.:.:.:.:.	0/1:.:.:.:.:.:.:13.02:16,3:0.158:6,2:10,1:19:9,7,2,1:5,11,1,2			only detected in BGI
chr3	47208674	.	G	A	.	PASS	BS=47208674;MQ=212.7;FractionInformativeReads=1;DP=50	GT:QQ:BD:BK:BI:BVT:BLT:SQ:AD:AF:F1R2:F2R1:DP:SB:MB	.:.:.:.:.:NOCALL:nocall:.:.:.:.:.:.:.:.	0/1:0:FP:.:ti:SNP:het:.:.:.:.:.:.:.:.	0/1:.:.:.:.:.:.:11.79:45,5:0.1:21,2:24,3:50:16,29,3,2:24,21,2,3			only detected in BGI
chr6	88027382	.	C	G	.	PASS	BS=88027382;MQ=236.8;FractionInformativeReads=1;DP=39	GT:QQ:BD:BK:BI:BVT:BLT:SQ:AD:AF:F1R2:F2R1:DP:SB:MB	.:.:.:.:.:NOCALL:nocall:.:.:.:.:.:.:.:.	0/1:0:FP:.:tv:SNP:het:.:.:.:.:.:.:.:.	0/1:.:.:.:.:.:.:11.54:36,3:0.077:16,2:20,1:39:22,14,1,2:16,20,0,3			detected in BGI, Element, Pacbio - below <5%VAF
chr7	22058127	.	T	A	.	PASS	BS=22058127;MQ=237.09;FractionInformativeReads=1;DP=45	GT:QQ:BD:BK:BI:BVT:BLT:SQ:AD:AF:F1R2:F2R1:DP:SB:MB	.:.:.:.:.:NOCALL:nocall:.:.:.:.:.:.:.:.	0/1:0:FP:.:tv:SNP:het:.:.:.:.:.:.:.:.	0/1:.:.:.:.:.:.:11.66:41,4:0.089:18,3:23,1:45:25,16,1,3:16,25,0,4			not detected in HG002
chr11	117395065	.	C	G	.	PASS	BS=117395065;MQ=249.8;FractionInformativeReads=1;DP=113	GT:QQ:BD:BK:BI:BVT:BLT:SQ:AD:AF:F1R2:F2R1:DP:SB:MB	.:.:.:.:.:NOCALL:nocall:.:.:.:.:.:.:.:.	0/1:0:FP:.:tv:SNP:het:.:.:.:.:.:.:.:.	0/1:.:.:.:.:.:.:11.79:106,7:0.062:50,3:56,4:113:50,56,5,2:44,62,5,2			only detected in BGI, Element
chr15	58888798	.	A	T	.	PASS	BS=58888798;MQ=250;FractionInformativeReads=1;DP=47	GT:QQ:BD:BK:BI:BVT:BLT:SQ:AD:AF:F1R2:F2R1:DP:SB:MB	.:.:.:.:.:NOCALL:nocall:.:.:.:.:.:.:.:.	0/1:0:FP:.:tv:SNP:het:.:.:.:.:.:.:.:.	0/1:.:.:.:.:.:.:11.4:44,3:0.064:19,2:25,1:47:14,30,1,2:23,21,0,3			detected in UL data, but different allele
chr16	70538827	.	C	T	.	PASS	BS=70538827;MQ=247.03;FractionInformativeReads=1;DP=51	GT:QQ:BD:BK:BI:BVT:BLT:SQ:AD:AF:F1R2:F2R1:DP:SB:MB	.:.:.:.:.:NOCALL:nocall:.:.:.:.:.:.:.:.	0/1:0:FP:.:ti:SNP:het:.:.:.:.:.:.:.:.	0/1:.:.:.:.:.:.:6.71:48,3:0.059:20,2:28,1:51:23,25,2,1:27,21,1,2			no long read support, in repeat region just before start of homopolymer
chr17	31085708	.	G	A	.	PASS	BS=31085708;MQ=231.55;FractionInformativeReads=0.947;DP=19	GT:QQ:BD:BK:BI:BVT:BLT:SQ:AD:AF:F1R2:F2R1:DP:SB:MB	.:.:.:.:.:NOCALL:nocall:.:.:.:.:.:.:.:.	0/1:0:FP:.:ti:SNP:het:.:.:.:.:.:.:.:.	0/1:.:.:.:.:.:.:5.79:15,3:0.167:10,2:5,1:18:8,7,1,2:7,8,0,3			both variants detected in HG004
chr20	919569	.	T	G	.	PASS	BS=919569;MQ=241.9;FractionInformativeReads=0.95;DP=60	GT:QQ:BD:BK:BI:BVT:BLT:SQ:AD:AF:F1R2:F2R1:DP:SB:MB	.:.:.:.:.:NOCALL:nocall:.:.:.:.:.:.:.:.	0/1:0:FP:.:tv:SNP:het:.:.:.:.:.:.:.:.	0/1:.:.:.:.:.:.:11.04:54,3:0.053:32,1:22,2:57:19,35,2,1:25,29,0,3			not detected in HG002
chr22	50237367	.	G	A	.	PASS	BS=50237367;MQ=242.69;FractionInformativeReads=0.98;DP=49	GT:QQ:BD:BK:BI:BVT:BLT:SQ:AD:AF:F1R2:F2R1:DP:SB:MB	.:.:.:.:.:NOCALL:nocall:.:.:.:.:.:.:.:.	0/1:0:FP:.:ti:SNP:het:.:.:.:.:.:.:.:.	0/1:.:.:.:.:.:.:11.64:44,4:0.083:18,1:26,3:48:22,22,1,3:12,32,2,2			not detected in HG002
Cornell - TNScope, older run - Ill 300X, hard-filtered (13)
CHR	POS	ID	REF	ALT	QUAL	FILTER	INFO	FORMAT	TRUTH	QUERY	SAMPLE			Notes
chr3	75771687	rs62268131	C	T	3235.25	PASS	BS=75771687;DB;ECNT=17;FS=48.313;HCNT=19;MAX_ED=245;MIN_ED=7;NLOD=0;NLODF=0;SOR=1.929;TLOD=329.82	GT:QQ:BD:BK:BI:BVT:BLT:AD:AF:AFDP:ALTHC:ALT_F1R2:ALT_F2R1:BaseQRankSumPS:ClippingRankSumPS:DPHC:FOXOG:MQRankSumPS:NBQPS:PGT:PID:QSS:REF_F1R2:REF_F2R1:ReadPosEndDistPS:ReadPosRankSumPS	.:.:.:.:.:NOCALL:nocall:.:.:.:.:.:.:.:.:.:.:.:.:.:.:.:.:.:.:.	0/1:3235.25:FP:.:ti:SNP:het:.:.:.:.:.:.:.:.:.:.:.:.:.:.:.:.:.:.:.	0/1:.:.:.:.:.:.:216,95:0.295:315:97:55:40:7.818:0:319:0.421:-15.779:28.683:0|1:75771677_G_C:5569,2775:114:102:37.559:-1.045			likely mismapped reads from duplication since only in UL-ONT read with low MQ and many variants that have supplementary alignments and represent a third haplotype	likely mismapped reads from duplication since only in UL-ONT read with low MQ and many variants that have supplementary alignments and represent a third haplotype
chr3	125817108	rs199636384	A	T	1463.01	PASS	BS=125817108;DB;ECNT=7;FS=1.455;HCNT=34;MAX_ED=153;MIN_ED=20;NLOD=0;NLODF=0;SOR=0.796;TLOD=152.6	GT:QQ:BD:BK:BI:BVT:BLT:AD:AF:AFDP:ALTHC:ALT_F1R2:ALT_F2R1:BaseQRankSumPS:ClippingRankSumPS:DPHC:FOXOG:MQRankSumPS:NBQPS:PGT:PID:QSS:REF_F1R2:REF_F2R1:ReadPosEndDistPS:ReadPosRankSumPS	.:.:.:.:.:NOCALL:nocall:.:.:.:.:.:.:.:.:.:.:.:.:.:.:.:.:.:.:.	0/1:1463.01:FP:.:tv:SNP:het:.:.:.:.:.:.:.:.:.:.:.:.:.:.:.:.:.:.:.	0/1:.:.:.:.:.:.:251,66:0.206:315:66:30:36:-2.71:0:316:0.545:-12.572:29.767:0|1:125817108_A_T:7695,1973:114:137:34.322:1.084			likely mismapped reads from duplication since only in UL-ONT read with low MQ and many variants that have supplementary alignments and represent a third haplotype	likely mismapped reads from duplication since only in UL-ONT read with low MQ and many variants that have supplementary alignments and represent a third haplotype
chr3	125817128	rs200925661	T	C	2198.74	PASS	BS=125817128;DB;ECNT=7;FS=0;HCNT=34;MAX_ED=153;MIN_ED=3;NLOD=0;NLODF=0;SOR=0.706;TLOD=226.17	GT:QQ:BD:BK:BI:BVT:BLT:AD:AF:AFDP:ALTHC:ALT_F1R2:ALT_F2R1:BaseQRankSumPS:ClippingRankSumPS:DPHC:FOXOG:MQRankSumPS:NBQPS:PGT:PID:QSS:REF_F1R2:REF_F2R1:ReadPosEndDistPS:ReadPosRankSumPS	.:.:.:.:.:NOCALL:nocall:.:.:.:.:.:.:.:.:.:.:.:.:.:.:.:.:.:.:.	0/1:2198.74:FP:.:ti:SNP:het:.:.:.:.:.:.:.:.:.:.:.:.:.:.:.:.:.:.:.	0/1:.:.:.:.:.:.:253,69:0.206:321:69:35:34:-7.649:0:325:0.507:-12.702:29.304:0|1:125817108_A_T:7682,1868:114:139:39.727:2.178			likely mismapped reads from duplication since only in UL-ONT read with low MQ and many variants that have supplementary alignments and represent a third haplotype	likely mismapped reads from duplication since only in UL-ONT read with low MQ and many variants that have supplementary alignments and represent a third haplotype
chr3	125817131	rs201580719	G	A	2196.75	PASS	BS=125817131;DB;ECNT=7;FS=0.43;HCNT=34;MAX_ED=153;MIN_ED=3;NLOD=0;NLODF=0;SOR=0.725;TLOD=225.98	GT:QQ:BD:BK:BI:BVT:BLT:AD:AF:AFDP:ALTHC:ALT_F1R2:ALT_F2R1:BaseQRankSumPS:ClippingRankSumPS:DPHC:FOXOG:MQRankSumPS:NBQPS:PGT:PID:QSS:REF_F1R2:REF_F2R1:ReadPosEndDistPS:ReadPosRankSumPS	.:.:.:.:.:NOCALL:nocall:.:.:.:.:.:.:.:.:.:.:.:.:.:.:.:.:.:.:.	0/1:2196.75:FP:.:ti:SNP:het:.:.:.:.:.:.:.:.:.:.:.:.:.:.:.:.:.:.:.	0/1:.:.:.:.:.:.:258,69:0.204:323:69:35:34:2.535:0:327:0.507:-12.815:29.391:0|1:125817108_A_T:7667,2106:117:141:39.639:2.552			likely mismapped reads from duplication since only in UL-ONT read with low MQ and many variants that have supplementary alignments and represent a third haplotype	likely mismapped reads from duplication since only in UL-ONT read with low MQ and many variants that have supplementary alignments and represent a third haplotype
chr6	29832995	.	C	T	879.37	PASS	BS=29832995;ECNT=8;FS=0;HCNT=43;MAX_ED=167;MIN_ED=18;NLOD=0;NLODF=0;SOR=0.642;TLOD=94.24	GT:QQ:BD:BK:BI:BVT:BLT:AD:AF:AFDP:ALTHC:ALT_F1R2:ALT_F2R1:BaseQRankSumPS:ClippingRankSumPS:DPHC:FOXOG:MQRankSumPS:NBQPS:QSS:REF_F1R2:REF_F2R1:ReadPosEndDistPS:ReadPosRankSumPS	.:.:.:.:.:NOCALL:nocall:.:.:.:.:.:.:.:.:.:.:.:.:.:.:.:.:.	0/1:879.37:FP:.:ti:SNP:het:.:.:.:.:.:.:.:.:.:.:.:.:.:.:.:.:.	0/1:.:.:.:.:.:.:227,45:0.167:270:41:16:29:2.982:0:267:0.644:-16.375:30.261:6656,1367:80:147:33.993:-4.932			Likely mapping error since not in long reads and in HG003 illumina too	Likely mapping error since not in long reads and in HG003 illumina too
chr6	29833109	rs79664161	G	A	1163.15	PASS	BS=29833109;DB;ECNT=8;FS=7.716;HCNT=43;MAX_ED=167;MIN_ED=24;NLOD=0;NLODF=0;SOR=0.65;TLOD=122.62	GT:QQ:BD:BK:BI:BVT:BLT:AD:AF:AFDP:ALTHC:ALT_F1R2:ALT_F2R1:BaseQRankSumPS:ClippingRankSumPS:DPHC:FOXOG:MQRankSumPS:NBQPS:PGT:PID:QSS:REF_F1R2:REF_F2R1:ReadPosEndDistPS:ReadPosRankSumPS	.:.:.:.:.:NOCALL:nocall:.:.:.:.:.:.:.:.:.:.:.:.:.:.:.:.:.:.:.	0/1:1163.15:FP:.:ti:SNP:het:.:.:.:.:.:.:.:.:.:.:.:.:.:.:.:.:.:.:.	0/1:.:.:.:.:.:.:237,52:0.182:286:52:19:33:2.017:0:287:0.365:-16.863:29.187:0|1:29833109_G_A:7008,1570:90:147:32.72:-1.303			Likely mapping error since not in long reads and in HG003 illumina too	Likely mapping error since not in long reads and in HG003 illumina too
chr6	149947933	rs75572364	A	G	1504.88	PASS	BS=149947933;DB;ECNT=9;FS=35.018;HCNT=4;MAX_ED=151;MIN_ED=62;NLOD=0;NLODF=0;SOR=2.207;TLOD=156.79	GT:QQ:BD:BK:BI:BVT:BLT:AD:AF:AFDP:ALTHC:ALT_F1R2:ALT_F2R1:BaseQRankSumPS:ClippingRankSumPS:DPHC:FOXOG:MQRankSumPS:NBQPS:PGT:PID:QSS:REF_F1R2:REF_F2R1:ReadPosEndDistPS:ReadPosRankSumPS	.:.:.:.:.:NOCALL:nocall:.:.:.:.:.:.:.:.:.:.:.:.:.:.:.:.:.:.:.	0/1:1504.88:FP:.:ti:SNP:het:.:.:.:.:.:.:.:.:.:.:.:.:.:.:.:.:.:.:.	0/1:.:.:.:.:.:.:240,65:0.211:303:64:32:33:4.087:0:299:0.508:3.056:30.423:0|1:149947933_A_G:7047,1979:108:132:34.243:1.334			Likely mapping error since not in long reads and in HG003 illumina too	Likely mapping error since not in long reads and in HG003 illumina too
chr6	149947995	rs62441821	G	A	1962.6	PASS	BS=149947995;DB;ECNT=9;FS=29.93;HCNT=4;MAX_ED=151;MIN_ED=62;NLOD=0;NLODF=0;SOR=2.029;TLOD=202.56	GT:QQ:BD:BK:BI:BVT:BLT:AD:AF:AFDP:ALTHC:ALT_F1R2:ALT_F2R1:BaseQRankSumPS:ClippingRankSumPS:DPHC:FOXOG:MQRankSumPS:NBQPS:PGT:PID:QSS:REF_F1R2:REF_F2R1:ReadPosEndDistPS:ReadPosRankSumPS	.:.:.:.:.:NOCALL:nocall:.:.:.:.:.:.:.:.:.:.:.:.:.:.:.:.:.:.:.	0/1:1962.6:FP:.:ti:SNP:het:.:.:.:.:.:.:.:.:.:.:.:.:.:.:.:.:.:.:.	0/1:.:.:.:.:.:.:228,80:0.262:302:80:37:43:4.698:0:305:0.463:-7.144:29.247:0|1:149947933_A_G:6645,2435:105:123:41.532:2.34			Likely mapping error since not in long reads and in HG003 illumina too	Likely mapping error since not in long reads and in HG003 illumina too
chr10	66184	rs369776876	A	G	2367.65	PASS	BS=66184;DB;ECNT=4;FS=34.847;HCNT=4;MAX_ED=60;MIN_ED=6;NLOD=0;NLODF=0;SOR=2.094;TLOD=243.06	GT:QQ:BD:BK:BI:BVT:BLT:AD:AF:AFDP:ALTHC:ALT_F1R2:ALT_F2R1:BaseQRankSumPS:ClippingRankSumPS:DPHC:FOXOG:MQRankSumPS:NBQPS:PGT:PID:QSS:REF_F1R2:REF_F2R1:ReadPosEndDistPS:ReadPosRankSumPS	.:.:.:.:.:NOCALL:nocall:.:.:.:.:.:.:.:.:.:.:.:.:.:.:.:.:.:.:.	0/1:2367.65:FP:.:ti:SNP:het:.:.:.:.:.:.:.:.:.:.:.:.:.:.:.:.:.:.:.	0/1:.:.:.:.:.:.:284,73:0.202:362:73:36:37:1.888:0:363:0.507:-17.719:29.636:0|1:66184_A_G:8347,2176:129:155:35.742:0.388			likely mismapped reads from duplication since only in MQ1 HiFi reads and not in UL-ONT	likely mismapped reads from duplication since only in MQ1 HiFi reads and not in UL-ONT
chr10	66194	rs376156435	T	C	2386.48	PASS	BS=66194;DB;ECNT=4;FS=34.597;HCNT=4;MAX_ED=60;MIN_ED=4;NLOD=0;NLODF=0;SOR=2.1;TLOD=244.95	GT:QQ:BD:BK:BI:BVT:BLT:AD:AF:AFDP:ALTHC:ALT_F1R2:ALT_F2R1:BaseQRankSumPS:ClippingRankSumPS:DPHC:FOXOG:MQRankSumPS:NBQPS:PGT:PID:QSS:REF_F1R2:REF_F2R1:ReadPosEndDistPS:ReadPosRankSumPS	.:.:.:.:.:NOCALL:nocall:.:.:.:.:.:.:.:.:.:.:.:.:.:.:.:.:.:.:.	0/1:2386.48:FP:.:ti:SNP:het:.:.:.:.:.:.:.:.:.:.:.:.:.:.:.:.:.:.:.	0/1:.:.:.:.:.:.:286,73:0.203:360:73:36:37:-11.776:0:361:0.493:-18.683:28.749:0|1:66184_A_G:8399,1745:128:158:37.37:0.552			likely mismapped reads from duplication since only in MQ1 HiFi reads and not in UL-ONT	likely mismapped reads from duplication since only in MQ1 HiFi reads and not in UL-ONT
chr10	50660229	rs138313751	C	A	1356.99	PASS	BS=50660229;DB;ECNT=8;FS=0.509;HCNT=57;MAX_ED=218;MIN_ED=17;NLOD=0;NLODF=0;SOR=0.803;TLOD=142	GT:QQ:BD:BK:BI:BVT:BLT:AD:AF:AFDP:ALTHC:ALT_F1R2:ALT_F2R1:BaseQRankSumPS:ClippingRankSumPS:DPHC:FOXOG:MQRankSumPS:NBQPS:QSS:REF_F1R2:REF_F2R1:ReadPosEndDistPS:ReadPosRankSumPS	.:.:.:.:.:NOCALL:nocall:.:.:.:.:.:.:.:.:.:.:.:.:.:.:.:.:.	0/1:1356.99:FP:lm:tv:SNP:het:.:.:.:.:.:.:.:.:.:.:.:.:.:.:.:.:.	0/1:.:.:.:.:.:.:216,73:0.246:285:63:41:32:-3.984:0:275:0.438:-12.966:27.436:6332,1901:107:109:40.145:3.55			Likely mapping error since not in long reads and in HG004 illumina too	Likely mapping error since not in long reads and in HG004 illumina too
chr12	9240379	rs34368	C	G	447.11	PASS	BS=9240379;DB;ECNT=3;FS=7.2;HCNT=2;MAX_ED=93;MIN_ED=78;NLOD=0;NLODF=0;SOR=1.455;TLOD=51.01	GT:QQ:BD:BK:BI:BVT:BLT:AD:AF:AFDP:ALTHC:ALT_F1R2:ALT_F2R1:BaseQRankSumPS:ClippingRankSumPS:DPHC:FOXOG:MQRankSumPS:NBQPS:QSS:REF_F1R2:REF_F2R1:ReadPosEndDistPS:ReadPosRankSumPS	.:.:.:.:.:NOCALL:nocall:.:.:.:.:.:.:.:.:.:.:.:.:.:.:.:.:.	0/1:447.11:FP:.:tv:SNP:het:.:.:.:.:.:.:.:.:.:.:.:.:.:.:.:.:.	0/1:.:.:.:.:.:.:192,24:0.114:211:24:16:8:4.132:0:216:0.333:-4.135:29.754:5510,731:87:105:32.718:4.423			Likely mapping error since not in long reads and in HG003/4 illumina too	Likely mapping error since not in long reads and in HG003/4 illumina too
chr19	54595400	rs373854	T	C	1793.53	PASS	BS=54595400;DB;ECNT=12;FS=16.753;HCNT=18;MAX_ED=183;MIN_ED=12;NLOD=0;NLODF=0;SOR=1.532;TLOD=185.65	GT:QQ:BD:BK:BI:BVT:BLT:AD:AF:AFDP:ALTHC:ALT_F1R2:ALT_F2R1:BaseQRankSumPS:ClippingRankSumPS:DPHC:FOXOG:MQRankSumPS:NBQPS:PGT:PID:QSS:REF_F1R2:REF_F2R1:ReadPosEndDistPS:ReadPosRankSumPS	.:.:.:.:.:NOCALL:nocall:.:.:.:.:.:.:.:.:.:.:.:.:.:.:.:.:.:.:.	0/1:1793.53:FP:.:ti:SNP:het:.:.:.:.:.:.:.:.:.:.:.:.:.:.:.:.:.:.:.	0/1:.:.:.:.:.:.:220,57:0.205:278:57:26:31:-3.45:0:281:0.456:-16.533:29.063:0|1:54595388_A_G:6614,1658:111:109:38.7:0.893			likely mismapped reads from duplication since only in HiFi reads with many variants and supplementary alignments and not in UL-ONT	likely mismapped reads from duplication since only in HiFi reads with many variants and supplementary alignments and not in UL-ONT
Cornell - TNScope, latest MDIC run - Ill 300X, hard-filtered (20)
CHR	POS	ID	REF	ALT	QUAL	FILTER	INFO	FORMAT	TRUTH	QUERY	SAMPLE			Notes
chr1	187598798	.	A	C	15.04	PASS	BS=187598798;ECNT=2;FS=0;HCNT=1;MAX_ED=18;MIN_ED=18;NLOD=41.19;NLODF=13.75;PV=0.0049;PV2=0.0049;SOR=1.091;TLOD=7.79;AN=4;AC=2	GT:QQ:BD:BK:BI:BVT:BLT:AD:AF:ALTHC:ALT_F1R2:ALT_F2R1:BaseQRankSumPS:ClippingRankSumPS:DP:DPHC:FOXOG:MQRankSumPS:NBQPS:PGT:PID:QSS:REF_F1R2:REF_F2R1:ReadPosEndDistPS:ReadPosRankSumPS	.:.:.:.:.:NOCALL:nocall:.:.:.:.:.:.:.:.:.:.:.:.:.:.:.:.:.:.:.	0/1:15.04:FP:lm:tv:SNP:het:.:.:.:.:.:.:.:.:.:.:.:.:.:.:.:.:.:.:.	0/1:.:.:.:.:.:.:23,3:0.115385:3:1:2:-0.495:0:26:27:0.667:1.107:36.6:0|1:187598780_T_C:840,110:11:12:28.346:0.522			strand bias, no long read support, next to homopolymer in a repeat region
chr2	87732163	.	T	G	55.98	PASS	BS=87732163;ECNT=1;FS=5.069;HCNT=2;MAX_ED=.;MIN_ED=.;NLOD=81.72;NLODF=26.32;PV=0;PV2=0.0001;SOR=1.904;TLOD=11.9;AN=4;AC=2	GT:QQ:BD:BK:BI:BVT:BLT:AD:AF:ALTHC:ALT_F1R2:ALT_F2R1:BaseQRankSumPS:ClippingRankSumPS:DP:DPHC:FOXOG:MQRankSumPS:NBQPS:QSS:REF_F1R2:REF_F2R1:ReadPosEndDistPS:ReadPosRankSumPS	.:.:.:.:.:NOCALL:nocall:.:.:.:.:.:.:.:.:.:.:.:.:.:.:.:.:.	0/1:55.98:FP:.:tv:SNP:het:.:.:.:.:.:.:.:.:.:.:.:.:.:.:.:.:.	0/1:.:.:.:.:.:.:111,9:0.075:8:6:3:-1.825:0:120:119:0.667:-1.625:34.434:4141,281:52:59:35.9:-0.769			no long read support, in segdup region - mapping error
chr3	137094418	.	G	A	38.31	PASS	BS=137094418;ECNT=1;FS=0;HCNT=1;MAX_ED=.;MIN_ED=.;NLOD=29.31;NLODF=9.83;PV=0.0038;PV2=0.0038;SOR=0.001;TLOD=10.13;AN=4;AC=2	GT:QQ:BD:BK:BI:BVT:BLT:AD:AF:ALTHC:ALT_F1R2:ALT_F2R1:BaseQRankSumPS:ClippingRankSumPS:DP:DPHC:FOXOG:MQRankSumPS:NBQPS:QSS:REF_F1R2:REF_F2R1:ReadPosEndDistPS:ReadPosRankSumPS	.:.:.:.:.:NOCALL:nocall:.:.:.:.:.:.:.:.:.:.:.:.:.:.:.:.:.	0/1:38.31:FP:.:ti:SNP:het:.:.:.:.:.:.:.:.:.:.:.:.:.:.:.:.:.	0/1:.:.:.:.:.:.:42,5:0.106383:5:4:1:-0.402:0:47:45:0.8:-4.481:32.431:1453,159:19:23:32.468:-0.141			strand bias, no ortho short (BGI, Element) or long read support, in a repeat region
chr4	26926148	.	T	C	27.94	PASS	BS=26926148;ECNT=2;FS=8.238;HCNT=1;MAX_ED=7;MIN_ED=7;NLOD=120.41;NLODF=39.63;PV=0.0005;PV2=0.0005;SOR=2.796;TLOD=9.09;AN=4;AC=2	GT:QQ:BD:BK:BI:BVT:BLT:AD:AF:ALTHC:ALT_F1R2:ALT_F2R1:BaseQRankSumPS:ClippingRankSumPS:DP:DPHC:FOXOG:MQRankSumPS:NBQPS:PGT:PID:QSS:REF_F1R2:REF_F2R1:ReadPosEndDistPS:ReadPosRankSumPS	.:.:.:.:.:NOCALL:nocall:.:.:.:.:.:.:.:.:.:.:.:.:.:.:.:.:.:.:.	0/1:27.94:FP:.:ti:SNP:het:.:.:.:.:.:.:.:.:.:.:.:.:.:.:.:.:.:.:.	0/1:.:.:.:.:.:.:28,3:0.0967742:3:1:2:2.304:0:31:34:0.333:-1.48:39.788:0|1:26926148_T_C:1002,121:14:14:21.71:-0.167			strand bias, no long read support, in a repeat region - mapping error
chr4	26926155	.	C	A	27.55	PASS	BS=26926155;ECNT=2;FS=7.374;HCNT=1;MAX_ED=7;MIN_ED=7;NLOD=125.82;NLODF=41.38;PV=0.0005;PV2=0.0005;SOR=2.806;TLOD=9.05;AN=4;AC=2	GT:QQ:BD:BK:BI:BVT:BLT:AD:AF:ALTHC:ALT_F1R2:ALT_F2R1:BaseQRankSumPS:ClippingRankSumPS:DP:DPHC:FOXOG:MQRankSumPS:NBQPS:PGT:PID:QSS:REF_F1R2:REF_F2R1:ReadPosEndDistPS:ReadPosRankSumPS	.:.:.:.:.:NOCALL:nocall:.:.:.:.:.:.:.:.:.:.:.:.:.:.:.:.:.:.:.	0/1:27.55:FP:.:tv:SNP:het:.:.:.:.:.:.:.:.:.:.:.:.:.:.:.:.:.:.:.	0/1:.:.:.:.:.:.:32,3:0.0857143:3:1:2:2.797:0:35:35:0.667:-1.482:40.424:0|1:26926148_T_C:1105,123:16:16:21.514:0.826			strand bias, no long read support, in a repeat region - mapping error
chr6	43235602	.	G	C	194.98	PASS	BS=43235602;ECNT=11;FS=12.963;HCNT=1;MAX_ED=35;MIN_ED=5;NLOD=46.4;NLODF=7.59;PV=0.0263;PV2=0.0263;SOR=3.344;TLOD=25.8;AN=4;AC=2	GT:QQ:BD:BK:BI:BVT:BLT:AD:AF:ALTHC:ALT_F1R2:ALT_F2R1:BaseQRankSumPS:ClippingRankSumPS:DP:DPHC:FOXOG:MQRankSumPS:NBQPS:PGT:PID:QSS:REF_F1R2:REF_F2R1:ReadPosEndDistPS:ReadPosRankSumPS	.:.:.:.:.:NOCALL:nocall:.:.:.:.:.:.:.:.:.:.:.:.:.:.:.:.:.:.:.	0/1:194.98:FP:.:tv:SNP:het:.:.:.:.:.:.:.:.:.:.:.:.:.:.:.:.:.:.:.	0/1:.:.:.:.:.:.:134,8:0.056338:9:1:7:-2.762:0:142:147:0.125:0:28.845:0|1:43235572_A_C:4289,189:55:79:24.317:-4.005			present in HG003,4, no long read support, in repeat region
chr6	150458314	.	G	T	818.8	PASS	BS=150458314;ECNT=1;FS=1.706;HCNT=1;MAX_ED=.;MIN_ED=.;NLOD=207.23;NLODF=66.74;PV=0;PV2=0;SOR=0.685;TLOD=88.18;AN=4;AC=2	GT:QQ:BD:BK:BI:BVT:BLT:AD:AF:ALTHC:ALT_F1R2:ALT_F2R1:BaseQRankSumPS:ClippingRankSumPS:DP:DPHC:FOXOG:MQRankSumPS:NBQPS:QSS:REF_F1R2:REF_F2R1:ReadPosEndDistPS:ReadPosRankSumPS	.:.:.:.:.:NOCALL:nocall:.:.:.:.:.:.:.:.:.:.:.:.:.:.:.:.:.	0/1:818.8:FP:lm:tv:SNP:het:.:.:.:.:.:.:.:.:.:.:.:.:.:.:.:.:.	0/1:.:.:.:.:.:.:312,32:0.0930233:32:15:17:0.503:0:344:345:0.469:0:37.59:11413,1194:155:157:38.802:-0.158			This looks like a true mosaic on the opposite haplotype from a nearby 4bp ins since since is also supported by HiFi and UL-ONT
chr7	63153023	.	G	A	8.01	PASS	BS=63153023;ECNT=2;FS=5.455;HCNT=4;MAX_ED=30;MIN_ED=30;NLOD=86.79;NLODF=28.15;PV=0.0001;PV2=0.0001;SOR=3.322;TLOD=7.03;AN=4;AC=2	GT:QQ:BD:BK:BI:BVT:BLT:AD:AF:ALTHC:ALT_F1R2:ALT_F2R1:BaseQRankSumPS:ClippingRankSumPS:DP:DPHC:FOXOG:MQRankSumPS:NBQPS:QSS:REF_F1R2:REF_F2R1:ReadPosEndDistPS:ReadPosRankSumPS	.:.:.:.:.:NOCALL:nocall:.:.:.:.:.:.:.:.:.:.:.:.:.:.:.:.:.	0/1:8.01:FP:lm:ti:SNP:het:.:.:.:.:.:.:.:.:.:.:.:.:.:.:.:.:.	0/1:.:.:.:.:.:.:93,7:0.07:7:3:4:-1.048:0:100:97:0.429:-2.713:37.039:3252,233:59:34:43.05:3.314			strand bias, in a repeat region
chr9	42037789	.	G	A	27.02	PASS	BS=42037789;ECNT=1;FS=2.242;HCNT=1;MAX_ED=.;MIN_ED=.;NLOD=45.01;NLODF=14.5;PV=0.0109;PV2=0.0109;SOR=1.523;TLOD=9;AN=4;AC=2	GT:QQ:BD:BK:BI:BVT:BLT:AD:AF:ALTHC:ALT_F1R2:ALT_F2R1:BaseQRankSumPS:ClippingRankSumPS:DP:DPHC:FOXOG:MQRankSumPS:NBQPS:QSS:REF_F1R2:REF_F2R1:ReadPosEndDistPS:ReadPosRankSumPS	.:.:.:.:.:NOCALL:nocall:.:.:.:.:.:.:.:.:.:.:.:.:.:.:.:.:.	0/1:27.02:FP:.:ti:SNP:het:.:.:.:.:.:.:.:.:.:.:.:.:.:.:.:.:.	0/1:.:.:.:.:.:.:94,5:0.0505051:5:1:4:1.754:0:99:99:0.2:-2.607:37.436:3455,196:44:50:40.475:1.711			strand bias, in a repeat region
chr10	48086433	.	A	G	13.52	PASS	BS=48086433;ECNT=1;FS=25.149;HCNT=1;MAX_ED=.;MIN_ED=.;NLOD=4.21;NLODF=1.36;PV=0.2157;PV2=0.2157;SOR=2.774;TLOD=7.73;AN=4;AC=2	GT:QQ:BD:BK:BI:BVT:BLT:AD:AF:ALTHC:ALT_F1R2:ALT_F2R1:BaseQRankSumPS:ClippingRankSumPS:DP:DPHC:FOXOG:MQRankSumPS:NBQPS:QSS:REF_F1R2:REF_F2R1:ReadPosEndDistPS:ReadPosRankSumPS	.:.:.:.:.:NOCALL:nocall:.:.:.:.:.:.:.:.:.:.:.:.:.:.:.:.:.	0/1:13.52:FP:.:ti:SNP:het:.:.:.:.:.:.:.:.:.:.:.:.:.:.:.:.:.	0/1:.:.:.:.:.:.:16,3:0.157895:3:2:1:-0.971:0:19:19:0.333:1.37:32.424:581,103:10:6:38:0			strand bias, in segdup region, next to homopolymer - mapping error
chr13	18778534	.	C	A	76.71	PASS	BS=18778534;ECNT=8;FS=17.137;HCNT=4;MAX_ED=73;MIN_ED=1;NLOD=87;NLODF=28.01;PV=0.0011;PV2=0.0011;SOR=3.233;TLOD=13.97;AN=4;AC=2	GT:QQ:BD:BK:BI:BVT:BLT:AD:AF:ALTHC:ALT_F1R2:ALT_F2R1:BaseQRankSumPS:ClippingRankSumPS:DP:DPHC:FOXOG:MQRankSumPS:NBQPS:PGT:PID:QSS:REF_F1R2:REF_F2R1:ReadPosEndDistPS:ReadPosRankSumPS	.:.:.:.:.:NOCALL:nocall:.:.:.:.:.:.:.:.:.:.:.:.:.:.:.:.:.:.:.	0/1:76.71:FP:.:tv:SNP:het:.:.:.:.:.:.:.:.:.:.:.:.:.:.:.:.:.:.:.	0/1:.:.:.:.:.:.:90,5:0.0526316:5:4:1:-0.254:0:95:96:0.2:-3.492:36.941:0|1:18778534_C_A:3236,174:45:45:31.474:-0.342			strand bias in HG002, UL support (next to indel), in segdup - mapping error
chr13	18778535	.	G	C	76.48	PASS	BS=18778534;ECNT=8;FS=16.958;HCNT=4;MAX_ED=73;MIN_ED=1;NLOD=88.2;NLODF=28.39;PV=0.0011;PV2=0.0011;SOR=3.233;TLOD=13.95;AN=4;AC=2	GT:QQ:BD:BK:BI:BVT:BLT:AD:AF:ALTHC:ALT_F1R2:ALT_F2R1:BaseQRankSumPS:ClippingRankSumPS:DP:DPHC:FOXOG:MQRankSumPS:NBQPS:PGT:PID:QSS:REF_F1R2:REF_F2R1:ReadPosEndDistPS:ReadPosRankSumPS	.:.:.:.:.:NOCALL:nocall:.:.:.:.:.:.:.:.:.:.:.:.:.:.:.:.:.:.:.	0/1:76.48:FP:.:tv:SNP:het:.:.:.:.:.:.:.:.:.:.:.:.:.:.:.:.:.:.:.	0/1:.:.:.:.:.:.:90,5:0.0526316:5:4:1:0.009:0:95:97:0.8:-3.485:37.096:0|1:18778534_C_A:3253,185:46:44:31.642:-0.317			strand bias in HG002, UL support, in segdup - mapping error
chr13	18778539	.	T	C	108.18	PASS	BS=18778539;ECNT=8;FS=4.159;HCNT=4;MAX_ED=73;MIN_ED=4;NLOD=89.4;NLODF=28.78;PV=0.0003;PV2=0.0003;SOR=3.234;TLOD=17.12;AN=4;AC=2	GT:QQ:BD:BK:BI:BVT:BLT:AD:AF:ALTHC:ALT_F1R2:ALT_F2R1:BaseQRankSumPS:ClippingRankSumPS:DP:DPHC:FOXOG:MQRankSumPS:NBQPS:PGT:PID:QSS:REF_F1R2:REF_F2R1:ReadPosEndDistPS:ReadPosRankSumPS	.:.:.:.:.:NOCALL:nocall:.:.:.:.:.:.:.:.:.:.:.:.:.:.:.:.:.:.:.	0/1:108.18:FP:.:ti:SNP:het:.:.:.:.:.:.:.:.:.:.:.:.:.:.:.:.:.:.:.	0/1:.:.:.:.:.:.:91,5:0.0520833:6:4:1:1.13:0:96:101:0.8:-3.486:37.491:0|1:18778534_C_A:3249,189:47:44:31.833:-0.016			strand bias in HG002, UL support (next to indel), in segdup - mapping error
chr13	18778544	.	G	A	108.18	PASS	BS=18778544;ECNT=8;FS=4.102;HCNT=4;MAX_ED=73;MIN_ED=5;NLOD=89.4;NLODF=28.78;PV=0.0003;PV2=0.0003;SOR=3.235;TLOD=17.12;AN=4;AC=2	GT:QQ:BD:BK:BI:BVT:BLT:AD:AF:ALTHC:ALT_F1R2:ALT_F2R1:BaseQRankSumPS:ClippingRankSumPS:DP:DPHC:FOXOG:MQRankSumPS:NBQPS:PGT:PID:QSS:REF_F1R2:REF_F2R1:ReadPosEndDistPS:ReadPosRankSumPS	.:.:.:.:.:NOCALL:nocall:.:.:.:.:.:.:.:.:.:.:.:.:.:.:.:.:.:.:.	0/1:108.18:FP:.:ti:SNP:het:.:.:.:.:.:.:.:.:.:.:.:.:.:.:.:.:.:.:.	0/1:.:.:.:.:.:.:92,6:0.0612245:6:5:1:2.001:0:98:101:0.833:-3.68:37.875:0|1:18778534_C_A:3300,231:47:45:31.898:-0.334			strand bias in HG002, UL support, in segdup - mapping error
chr15	30472031	.	T	A	4.15	PASS	BS=30472031;ECNT=2;FS=0;HCNT=1;MAX_ED=3;MIN_ED=3;NLOD=4.82;NLODF=1.55;PV=0.2419;PV2=0.2419;SOR=0.016;TLOD=6.51;AN=4;AC=2	GT:QQ:BD:BK:BI:BVT:BLT:AD:AF:ALTHC:ALT_F1R2:ALT_F2R1:BaseQRankSumPS:ClippingRankSumPS:DP:DPHC:FOXOG:MQRankSumPS:NBQPS:PGT:PID:QSS:REF_F1R2:REF_F2R1:ReadPosEndDistPS:ReadPosRankSumPS	.:.:.:.:.:NOCALL:nocall:.:.:.:.:.:.:.:.:.:.:.:.:.:.:.:.:.:.:.	0/1:4.15:FP:.:tv:SNP:het:.:.:.:.:.:.:.:.:.:.:.:.:.:.:.:.:.:.:.	0/1:.:.:.:.:.:.:12,2:0.142857:2:1:1:-0.55:0:14:14:0.5:-2.639:33.955:0|1:30472028_A_AC:422,70:8:4:30.143:0.091			strand bias in HG002, Pacbio support, 2bp from insertion in segdup - mapping error
chr15	32180183	.	A	C	31.37	PASS	BS=32180183;ECNT=1;FS=0;HCNT=1;MAX_ED=.;MIN_ED=.;NLOD=50.63;NLODF=16.12;PV=0.0183;PV2=0.0043;SOR=0.001;TLOD=9.44;AN=4;AC=2	GT:QQ:BD:BK:BI:BVT:BLT:AD:AF:ALTHC:ALT_F1R2:ALT_F2R1:BaseQRankSumPS:ClippingRankSumPS:DP:DPHC:FOXOG:MQRankSumPS:NBQPS:QSS:REF_F1R2:REF_F2R1:ReadPosEndDistPS:ReadPosRankSumPS	.:.:.:.:.:NOCALL:nocall:.:.:.:.:.:.:.:.:.:.:.:.:.:.:.:.:.	0/1:31.37:FP:.:tv:SNP:het:.:.:.:.:.:.:.:.:.:.:.:.:.:.:.:.:.	0/1:.:.:.:.:.:.:79,5:0.0595238:5:2:3:-1.033:0:84:82:0.6:-3.515:33.922:2749,167:33:46:33.071:-1.098			strand bias in HG002, no long read support, in segdup - mapping error
chr17	59995199	.	C	G	18.04	PASS	BS=59995199;ECNT=2;FS=21.653;HCNT=1;MAX_ED=7;MIN_ED=7;NLOD=41.84;NLODF=13.47;PV=0.0237;PV2=0.0237;SOR=2.198;TLOD=8.1;AN=4;AC=2	GT:QQ:BD:BK:BI:BVT:BLT:AD:AF:ALTHC:ALT_F1R2:ALT_F2R1:BaseQRankSumPS:ClippingRankSumPS:DP:DPHC:FOXOG:MQRankSumPS:NBQPS:PGT:PID:QSS:REF_F1R2:REF_F2R1:ReadPosEndDistPS:ReadPosRankSumPS	.:.:.:.:.:NOCALL:nocall:.:.:.:.:.:.:.:.:.:.:.:.:.:.:.:.:.:.:.	0/1:18.04:FP:.:tv:SNP:het:.:.:.:.:.:.:.:.:.:.:.:.:.:.:.:.:.:.:.	0/1:.:.:.:.:.:.:51,3:0.0555556:3:0:3:-1.911:0:54:54:1:0.807:29.25:0|1:59995199_C_G:1803,88:24:27:33.222:-1.68			strand bias in HG002, no long read support, in segdup - mapping error
chr17	59995206	.	T	C	42.81	PASS	BS=59995206;ECNT=2;FS=33.653;HCNT=1;MAX_ED=7;MIN_ED=7;NLOD=40.33;NLODF=12.98;PV=0.0081;PV2=0.0081;SOR=3.219;TLOD=10.58;AN=4;AC=2	GT:QQ:BD:BK:BI:BVT:BLT:AD:AF:ALTHC:ALT_F1R2:ALT_F2R1:BaseQRankSumPS:ClippingRankSumPS:DP:DPHC:FOXOG:MQRankSumPS:NBQPS:PGT:PID:QSS:REF_F1R2:REF_F2R1:ReadPosEndDistPS:ReadPosRankSumPS	.:.:.:.:.:NOCALL:nocall:.:.:.:.:.:.:.:.:.:.:.:.:.:.:.:.:.:.:.	0/1:42.81:FP:.:ti:SNP:het:.:.:.:.:.:.:.:.:.:.:.:.:.:.:.:.:.:.:.	0/1:.:.:.:.:.:.:51,4:0.0727273:4:0:4:-1.086:0:55:55:0:0.922:29.233:0|1:59995199_C_G:1800,112:25:26:32.873:-1.374			strand bias in HG002, no long read support, in segdup - mapping error
chr18	60035072	.	T	A	3.95	PASS	BS=60035072;ECNT=1;FS=13.62;HCNT=16;MAX_ED=.;MIN_ED=.;NLOD=9.33;NLODF=3.38;PV=0.025;PV2=0.025;SOR=1.864;TLOD=6.47;AN=4;AC=2	GT:QQ:BD:BK:BI:BVT:BLT:AD:AF:ALTHC:ALT_F1R2:ALT_F2R1:BaseQRankSumPS:ClippingRankSumPS:DP:DPHC:FOXOG:MQRankSumPS:NBQPS:QSS:REF_F1R2:REF_F2R1:ReadPosEndDistPS:ReadPosRankSumPS	.:.:.:.:.:NOCALL:nocall:.:.:.:.:.:.:.:.:.:.:.:.:.:.:.:.:.	0/1:3.95:FP:lm:tv:SNP:het:.:.:.:.:.:.:.:.:.:.:.:.:.:.:.:.:.	0/1:.:.:.:.:.:.:14,4:0.222222:4:1:3:-1.676:0:18:18:0.25:-4.014:34.705:495,139:8:6:20.222:0.958			strand bias in HG002, no long read support, in repeat region - mapping error
chr18	69451423	.	T	A	21.48	PASS	BS=69451423;ECNT=2;FS=1.446;HCNT=2;MAX_ED=9;MIN_ED=9;NLOD=42.35;NLODF=13.44;PV=0.0713;PV2=0.0228;SOR=0.361;TLOD=8.44;AN=4;AC=2	GT:QQ:BD:BK:BI:BVT:BLT:AD:AF:ALTHC:ALT_F1R2:ALT_F2R1:BaseQRankSumPS:ClippingRankSumPS:DP:DPHC:FOXOG:MQRankSumPS:NBQPS:PGT:PID:QSS:REF_F1R2:REF_F2R1:ReadPosEndDistPS:ReadPosRankSumPS	.:.:.:.:.:NOCALL:nocall:.:.:.:.:.:.:.:.:.:.:.:.:.:.:.:.:.:.:.	0/1:21.48:FP:.:tv:SNP:het:.:.:.:.:.:.:.:.:.:.:.:.:.:.:.:.:.:.:.	0/1:.:.:.:.:.:.:50,3:0.0566038:3:3:0:0.257:0:53:55:1:-1.144:34.967:0|1:69451423_T_A:1659,105:21:29:23.283:-1.272			present in HG004, no long read support, in repeat region - mapping error
Deepsomatic - Element 70X, QUAL > 20, (4)
CHR	POS	ID	REF	ALT	QUAL	FILTER	INFO	FORMAT	TRUTH	QUERY	SAMPLE			Notes
chr3	70928586	.	T	A	21.5	PASS	BS=70928586	GT:QQ:BD:BK:BI:BVT:BLT:GQ:DP:AD:VAF:PL	.:.:.:.:.:NOCALL:nocall:.:.:.:.:.	0/1:21.5:FP:lm:tv:SNP:het:.:.:.:.:.	0/1:.:.:.:.:.:.:21:46:33,12:0.26087:21,30,0			strand bias in HG002, in parents, in repeat region - mapping error
chr5	12493017	.	C	T	20.1	PASS	BS=12493017	GT:QQ:BD:BK:BI:BVT:BLT:GQ:DP:AD:VAF:PL	.:.:.:.:.:NOCALL:nocall:.:.:.:.:.	0/1:20.1:FP:.:ti:SNP:het:.:.:.:.:.	0/1:.:.:.:.:.:.:20:37:30,7:0.189189:20,42,0			strand bias in HG002, in HG004, no long read support, in repeat region - mapping error
chr6	95983671	.	C	G	20.2	PASS	BS=95983671	GT:QQ:BD:BK:BI:BVT:BLT:GQ:DP:AD:VAF:PL	.:.:.:.:.:NOCALL:nocall:.:.:.:.:.	0/1:20.2:FP:.:tv:SNP:het:.:.:.:.:.	0/1:.:.:.:.:.:.:20:51:40,11:0.215686:20,36,0			present in HG003, no long read support, in repeat region
chr17	59046915	.	G	C	22.6	PASS	BS=59046915	GT:QQ:BD:BK:BI:BVT:BLT:GQ:DP:AD:VAF:PL	.:.:.:.:.:NOCALL:nocall:.:.:.:.:.	0/1:22.6:FP:.:tv:SNP:het:.:.:.:.:.	0/1:.:.:.:.:.:.:23:43:32,11:0.255814:22,45,0
Ill DRAGENv4.3.6 - Ill 300X, hard-filtered, QUAL>=10, (9)
CHR	POS	ID	REF	ALT	QUAL	FILTER	INFO	FORMAT	TRUTH	QUERY	SAMPLE			Notes
chr1	86680967	.	C	G	12.92	PASS	BS=86680967;FS=2.048;MQ=8.87;MQRankSum=7.03;QD=0.06;ReadPosRankSum=1.53;SOR=0.862;FractionInformativeReads=1;DP=203;AF=0.5;AN=4;AC=2	GT:QQ:BD:BK:BI:BVT:BLT:AD:AF:DP:F1R2:F2R1:GQ:PL:GP:PRI:SB:MB	.:.:.:.:.:NOCALL:nocall:.:.:.:.:.:.:.:.:.:.:.	0/1:12.92:FP:.:tv:SNP:het:.:.:.:.:.:.:.:.:.:.:.	0/1:.:.:.:.:.:.:150,53:0.2611:203:26,14:25,26:13:47,0,25:12.922,0.23481,27.93:0,34.77,37.78:93,57,35,18:78,72,23,30			present in HG003, in repeat region
chr6	45576708	.	G	C	11.98	PASS	BS=45576708;FS=5.607;MQ=198.44;MQRankSum=-1.337;QD=0.04;ReadPosRankSum=2.965;SOR=0.484;FractionInformativeReads=0.993;MOSAIC;DP=269;AF=0.5;AN=4;AC=2	GT:QQ:BD:BK:BI:BVT:BLT:AD:AF:DP:F1R2:F2R1:GQ:PL:GP:PRI:SB:MB	.:.:.:.:.:NOCALL:nocall:.:.:.:.:.:.:.:.:.:.:.	0/1:11.98:FP:.:tv:SNP:het:.:.:.:.:.:.:.:.:.:.:.	0/1:.:.:.:.:.:.:252,15:0.0562:267:101,4:149,11:12:46,0,77:11.985,0.28409,80:0,34.77,37.78:94,158,8,7:129,123,3,12			Likely mapping error since not in long reads and in HG003/4 illumina too
chr6	150458314	.	G	T	21.94	PASS	BS=150458314;FS=2.336;MQ=249.84;MQRankSum=9.318;QD=0.06;ReadPosRankSum=0.172;SOR=0.748;FractionInformativeReads=0.991;MOSAIC;DP=350;AF=0.5;AN=4;AC=2	GT:QQ:BD:BK:BI:BVT:BLT:AD:AF:DP:F1R2:F2R1:GQ:PL:GP:PRI:SB:MB	.:.:.:.:.:NOCALL:nocall:.:.:.:.:.:.:.:.:.:.:.	0/1:21.94:FP:lm:tv:SNP:het:.:.:.:.:.:.:.:.:.:.:.	0/1:.:.:.:.:.:.:313,32:0.0928:345:153,15:160,17:22:57,0,77:21.938,0.027887,80:0,34.77,37.78:150,163,17,15:162,151,16,16			This looks like a true mosaic on the opposite haplotype from a nearby 4bp ins since since is also supported by HiFi and UL-ONT
chr6	161153816	.	C	T	12.53	PASS	BS=161153816;FS=3.774;MQ=184.76;MQRankSum=3.072;QD=0.06;ReadPosRankSum=-0.664;SOR=0.683;FractionInformativeReads=0.98;MOSAIC;DP=203;AF=0.5;AN=4;AC=2	GT:QQ:BD:BK:BI:BVT:BLT:AD:AF:DP:F1R2:F2R1:GQ:PL:GP:PRI:SB:MB	.:.:.:.:.:NOCALL:nocall:.:.:.:.:.:.:.:.:.:.:.	0/1:12.53:FP:lm:ti:SNP:het:.:.:.:.:.:.:.:.:.:.:.	0/1:.:.:.:.:.:.:148,51:0.2563:199:80,26:67,25:13:47,0,77:12.526,0.24984,80:0,34.77,37.78:68,80,27,24:77,71,30,21			error in aligning short reads due to 18bp ins nearby
chr7	76435919	.	A	T	13.17	PASS	BS=76435919;FS=29.283;MQ=80.17;MQRankSum=-4.014;QD=0.08;ReadPosRankSum=0.288;SOR=2.404;FractionInformativeReads=0.994;DP=172;AF=0.5;AN=4;AC=2	GT:QQ:BD:BK:BI:BVT:BLT:AD:AF:DP:F1R2:F2R1:GQ:PL:GP:PRI:SB:MB	.:.:.:.:.:NOCALL:nocall:.:.:.:.:.:.:.:.:.:.:.	0/1:13.17:FP:.:tv:SNP:het:.:.:.:.:.:.:.:.:.:.:.	0/1:.:.:.:.:.:.:119,50:0.2959:169:78,28:41,18:13:48,0,32:13.171,0.21597,34.768:0,34.77,37.78:58,61,11,39:73,46,29,21			present in HG003,4 in seg dup region
chr10	46107275	.	G	T	15	PASS	BS=46107275;FS=1.449;MQ=249.81;MQRankSum=13.903;QD=0.04;ReadPosRankSum=6.951;SOR=0.592;FractionInformativeReads=1;MOSAIC;DP=380;AF=0.5;AN=4;AC=2	GT:QQ:BD:BK:BI:BVT:BLT:AD:AF:DP:F1R2:F2R1:GQ:PL:GP:PRI:SB:MB	.:.:.:.:.:NOCALL:nocall:.:.:.:.:.:.:.:.:.:.:.	0/1:15:FP:.:tv:SNP:het:.:.:.:.:.:.:.:.:.:.:.	0/1:.:.:.:.:.:.:248,98:0.2832:346:152,48:96,50:15:50,0,77:15.001,0.13953,80:0,34.77,37.78:148,100,56,42:88,160,40,58			likely mismapped reads from duplication since only in HiFi reads with many variants and supplementary alignments and not in UL-ONT
chr10	46107487	.	T	C	12.97	PASS	BS=46107487;FS=104.127;MQ=250;MQRankSum=10.872;QD=0.04;ReadPosRankSum=5.021;SOR=4.356;FractionInformativeReads=0.993;MOSAIC;DP=347;AF=0.5;AN=4;AC=2	GT:QQ:BD:BK:BI:BVT:BLT:AD:AF:DP:F1R2:F2R1:GQ:PL:GP:PRI:SB:MB	.:.:.:.:.:NOCALL:nocall:.:.:.:.:.:.:.:.:.:.:.	0/1:12.97:FP:.:ti:SNP:het:.:.:.:.:.:.:.:.:.:.:.	0/1:.:.:.:.:.:.:249,47:0.1588:296:133,30:116,17:13:48,0,77:12.969,0.22496,80:0,34.77,37.78:147,102,4,43:101,148,17,30			present in HG003,4
chr11	90046040	.	C	T	11.66	PASS	BS=90046040;FS=3.035;MQ=63.23;MQRankSum=-9.809;QD=0.06;ReadPosRankSum=0.279;SOR=0.957;FractionInformativeReads=1;DP=194;AF=0.5;AN=4;AC=2	GT:QQ:BD:BK:BI:BVT:BLT:AD:AF:DP:F1R2:F2R1:GQ:PL:GP:PRI:SB:MB	.:.:.:.:.:NOCALL:nocall:.:.:.:.:.:.:.:.:.:.:.	0/1:11.66:FP:.:ti:SNP:het:.:.:.:.:.:.:.:.:.:.:.	0/1:.:.:.:.:.:.:150,44:0.2268:194:76,1:72,0:12:46,0,35:11.658,0.3078,38.082:0,34.77,37.78:76,74,25,19:76,74,19,25			present in HG004, in seg dup region - mapping error
chr13	63833687	.	G	A	11.71	PASS	BS=63833687;FS=0;MQ=65.03;MQRankSum=-5.229;QD=0.04;ReadPosRankSum=8.465;SOR=0.713;FractionInformativeReads=0.993;MOSAIC;DP=267;AF=0.5;AN=4;AC=2	GT:QQ:BD:BK:BI:BVT:BLT:AD:AF:DP:F1R2:F2R1:GQ:PL:GP:PRI:SB:MB	.:.:.:.:.:NOCALL:nocall:.:.:.:.:.:.:.:.:.:.:.	0/1:11.71:FP:.:ti:SNP:het:.:.:.:.:.:.:.:.:.:.:.	0/1:.:.:.:.:.:.:220,45:0.1698:265:141,27:77,16:12:46,0,77:11.711,0.3032,80:0,34.77,37.78:104,116,21,24:92,128,17,28			likely mismapped reads from duplication since only in HiFi reads with many variants and supplementary alignments and not in UL-ONT
Ill DRAGENv4.3.6 - Ill 300X, hard-filtered, mosaics only, QUAL>=10, (6)
CHR	POS	ID	REF	ALT	QUAL	FILTER	INFO	FORMAT	TRUTH	QUERY	SAMPLE			Notes
chr6	45576708	.	G	C	11.98	PASS	BS=45576708;Regions=AllAutosomes,HG002_v4.2.1_notin_complexandSVs_alldifficultregions,gc30to55_slop50,notinAllHomopolymers_ge7bp_imperfectge11bp_slop5,notinAllTandemRepeatsandHomopolymers_slop5,notinallTandemRepeats,notinalldifficultregions,notinalllowmapandsegdupregions,notinlowmappabilityall,notinrefseq_cds,notinsatellites_slop5,notinsegdups,notinsegdups_gt10kb;FS=5.607;MQ=198.44;MQRankSum=-1.3…	GT:QQ:BD:BK:BI:BVT:BLT:AD:AF:DP:F1R2:F2R1:GQ:PL:GP:PRI:SB:MB	.:.:.:.:.:NOCALL:nocall:.:.:.:.:.:.:.:.:.:.:.	0/1:11.98:FP:.:tv:SNP:het:.:.:.:.:.:.:.:.:.:.:.	0/1:.:.:.:.:.:.:252,15:0.0562:267:101,4:149,11:12:46,0,77:11.985,0.28409,80:0,34.77,37.78:94,158,8,7:129,123,3,12			Likely mapping error since not in long reads and in HG003/4 illumina too
chr6	150458314	.	G	T	19.92	PASS	BS=150458314;FS=2.34;MQ=249.62;MQRankSum=8.876;QD=0;ReadPosRankSum=0.051;SOR=0.814;FractionInformativeReads=0.991;MOSAIC;DP=351;AF=0.5;AN=4;AC=2	GT:QQ:BD:BK:BI:BVT:BLT:AD:AF:DP:F1R2:F2R1:GQ:PL:GP:PRI:SB:MB	.:.:.:.:.:NOCALL:nocall:.:.:.:.:.:.:.:.:.:.:.	0/1:19.92:FP:lm:tv:SNP:het:.:.:.:.:.:.:.:.:.:.:.	0/1:.:.:.:.:.:.:313,33:0.0954:346:153,15:160,18:20:55,0,77:19.923,0.044429,80:0,34.77,37.78:150,163,18,15:162,151,16,17			This looks like a true mosaic on the opposite haplotype from a nearby 4bp ins since since is also supported by HiFi and UL-ONT
chr6	161153816	.	C	T	12.53	PASS	BS=161153816;Regions=AllAutosomes,AllTandemRepeats,AllTandemRepeats_201to10000bp_slop5,AllTandemRepeats_ge101bp_slop5,AllTandemRepeatsandHomopolymers_slop5,HG002_hifiasmv0.11_ComplexVar_in_TRgt100,HG002_v4.2.1_complexandSVs_alldifficultregions,alldifficultregions,gc60to65_slop50,gclt30orgt55_slop50,notinAllHomopolymers_ge7bp_imperfectge11bp_slop5,notinalllowmapandsegdupregions,notinlowmappability…	GT:QQ:BD:BK:BI:BVT:BLT:AD:AF:DP:F1R2:F2R1:GQ:PL:GP:PRI:SB:MB	.:.:.:.:.:NOCALL:nocall:.:.:.:.:.:.:.:.:.:.:.	0/1:12.53:FP:lm:ti:SNP:het:.:.:.:.:.:.:.:.:.:.:.	0/1:.:.:.:.:.:.:148,51:0.2563:199:80,26:67,25:13:47,0,77:12.526,0.24984,80:0,34.77,37.78:68,80,27,24:77,71,30,21			error in aligning short reads due to 18bp ins nearby
chr10	46107275	.	G	T	15	PASS	BS=46107275;Regions=AllAutosomes,HG002_v4.2.1_complexandSVs_alldifficultregions,allOtherDifficultregions,gc30to55_slop50,gnomAD_InbreedingCoeff_slop1bp_merge1000bp,notinAllHomopolymers_ge7bp_imperfectge11bp_slop5,notinAllTandemRepeatsandHomopolymers_slop5,notinallTandemRepeats,notinalldifficultregions,notinalllowmapandsegdupregions,notinlowmappabilityall,notinrefseq_cds,notinsatellites_slop5,noti…	GT:QQ:BD:BK:BI:BVT:BLT:AD:AF:DP:F1R2:F2R1:GQ:PL:GP:PRI:SB:MB	.:.:.:.:.:NOCALL:nocall:.:.:.:.:.:.:.:.:.:.:.	0/1:15:FP:.:tv:SNP:het:.:.:.:.:.:.:.:.:.:.:.	0/1:.:.:.:.:.:.:248,98:0.2832:346:152,48:96,50:15:50,0,77:15.001,0.13953,80:0,34.77,37.78:148,100,56,42:88,160,40,58			likely mismapped reads from duplication since only in HiFi reads with many variants and supplementary alignments and not in UL-ONT
chr10	46107487	.	T	C	12.97	PASS	BS=46107487;Regions=AllAutosomes,HG002_v4.2.1_complexandSVs_alldifficultregions,SimpleRepeat_homopolymer_4to6_AT_slop5,SimpleRepeat_homopolymer_4to6_slop5,allOtherDifficultregions,gc30to55_slop50,gnomAD_InbreedingCoeff_slop1bp_merge1000bp,notinAllHomopolymers_ge7bp_imperfectge11bp_slop5,notinAllTandemRepeatsandHomopolymers_slop5,notinallTandemRepeats,notinalldifficultregions,notinalllowmapandsegd…	GT:QQ:BD:BK:BI:BVT:BLT:AD:AF:DP:F1R2:F2R1:GQ:PL:GP:PRI:SB:MB	.:.:.:.:.:NOCALL:nocall:.:.:.:.:.:.:.:.:.:.:.	0/1:12.97:FP:.:ti:SNP:het:.:.:.:.:.:.:.:.:.:.:.	0/1:.:.:.:.:.:.:249,47:0.1588:296:133,30:116,17:13:48,0,77:12.969,0.22496,80:0,34.77,37.78:147,102,4,43:101,148,17,30			present in HG003,4
chr13	63833687	.	G	A	11.71	PASS	BS=63833687;Regions=AllAutosomes,HG002_v4.2.1_complexandSVs_alldifficultregions,alldifficultregions,alllowmapandsegdupregions,gc30to55_slop50,lowmappabilityall,nonunique_l100_m2_e1,notinAllHomopolymers_ge7bp_imperfectge11bp_slop5,notinAllTandemRepeatsandHomopolymers_slop5,notinallTandemRepeats,notinrefseq_cds,notinsatellites_slop5,segdups,segdups_gt10kb;FS=0;MQ=65.03;MQRankSum=-5.229;QD=0.04;Read…	GT:QQ:BD:BK:BI:BVT:BLT:AD:AF:DP:F1R2:F2R1:GQ:PL:GP:PRI:SB:MB	.:.:.:.:.:NOCALL:nocall:.:.:.:.:.:.:.:.:.:.:.	0/1:11.71:FP:.:ti:SNP:het:.:.:.:.:.:.:.:.:.:.:.	0/1:.:.:.:.:.:.:220,45:0.1698:265:141,27:77,16:12:46,0,77:11.711,0.3032,80:0,34.77,37.78:104,116,21,24:92,128,17,28			Likely mapping error since not in long reads and in HG004 illumina too
Deepsomatic - Ill 300X, QUAL > 25, (28)
CHR	POS	ID	REF	ALT	QUAL	FILTER	INFO	FORMAT	TRUTH					Notes
chr1	13045117	.	C	T	26.4	PASS	BS=13045117	GT:QQ:BD:BK:BI:BVT:BLT:GQ:DP:AD:VAF:PL	.:.:.:.:.:NOCALL:nocall:.:.:.:.:.	0/1:26.4:FP:.:ti:SNP:het:.:.:.:.:.	0/1:.:.:.:.:.:.:26:81:69,12:0.148148:26,36,0			likely mismapped reads from duplication since only in HiFi and UL-ONT reads with many variants that have supplementary alignments and represent a third haplotype
chr1	161594855	.	G	A	25.7	PASS	BS=161594855	GT:QQ:BD:BK:BI:BVT:BLT:GQ:DP:AD:VAF:PL	.:.:.:.:.:NOCALL:nocall:.:.:.:.:.	0/1:25.7:FP:.:ti:SNP:het:.:.:.:.:.	0/1:.:.:.:.:.:.:26:112:91,21:0.1875:25,46,0			likely short read mapping error
chr2	1937473	.	T	C	28.1	PASS	BS=1937473	GT:QQ:BD:BK:BI:BVT:BLT:GQ:DP:AD:VAF:PL	.:.:.:.:.:NOCALL:nocall:.:.:.:.:.	0/1:28.1:FP:.:ti:SNP:het:.:.:.:.:.	0/1:.:.:.:.:.:.:28:140:104,35:0.25:28,43,0			likely short read mapping error
chr2	87293695	.	A	T	32.7	PASS	BS=87293695	GT:QQ:BD:BK:BI:BVT:BLT:GQ:DP:AD:VAF:PL	.:.:.:.:.:NOCALL:nocall:.:.:.:.:.	0/1:32.7:FP:.:tv:SNP:het:.:.:.:.:.	0/1:.:.:.:.:.:.:33:226:188,38:0.168142:32,51,0			likely short read mapping error
chr2	87738882	.	G	A	25	PASS	BS=87738882	GT:QQ:BD:BK:BI:BVT:BLT:GQ:DP:AD:VAF:PL	.:.:.:.:.:NOCALL:nocall:.:.:.:.:.	0/1:25:FP:lm:ti:SNP:het:.:.:.:.:.	0/1:.:.:.:.:.:.:20:82:71,11:0.134146:24,21,0
chr2	110620227	.	A	T	25.8	PASS	BS=110620227	GT:QQ:BD:BK:BI:BVT:BLT:GQ:DP:AD:VAF:PL	.:.:.:.:.:NOCALL:nocall:.:.:.:.:.	0/1:25.8:FP:.:tv:SNP:het:.:.:.:.:.	0/1:.:.:.:.:.:.:18:154:113,41:0.266234:25,19,0			likely short read mapping error
chr2	111326231	.	G	A	26.4	PASS	BS=111326231	GT:QQ:BD:BK:BI:BVT:BLT:GQ:DP:AD:VAF:PL	.:.:.:.:.:NOCALL:nocall:.:.:.:.:.	0/1:26.4:FP:.:ti:SNP:het:.:.:.:.:.	0/1:.:.:.:.:.:.:26:102:76,26:0.254902:26,51,0			likely short read mapping error
chr3	9992548	.	T	C	30.7	PASS	BS=9992548	GT:QQ:BD:BK:BI:BVT:BLT:GQ:DP:AD:VAF:PL	.:.:.:.:.:NOCALL:nocall:.:.:.:.:.	0/1:30.7:FP:.:ti:SNP:het:.:.:.:.:.	0/1:.:.:.:.:.:.:31:242:191,51:0.210744:30,47,0			likely short read mapping error
chr3	58873268	.	A	G	29.2	PASS	BS=58873268	GT:QQ:BD:BK:BI:BVT:BLT:GQ:DP:AD:VAF:PL	.:.:.:.:.:NOCALL:nocall:.:.:.:.:.	0/1:29.2:FP:.:ti:SNP:het:.:.:.:.:.	0/1:.:.:.:.:.:.:29:131:95,34:0.259542:29,58,0			likely short read mapping error
chr5	117305229	.	G	C	27.4	PASS	BS=117305229	GT:QQ:BD:BK:BI:BVT:BLT:GQ:DP:AD:VAF:PL	.:.:.:.:.:NOCALL:nocall:.:.:.:.:.	0/1:27.4:FP:.:tv:SNP:het:.:.:.:.:.	0/1:.:.:.:.:.:.:27:230:172,58:0.252174:27,41,0			likely illumina systematic error
chr6	31486197	.	C	A	29.2	PASS	BS=31486197	GT:QQ:BD:BK:BI:BVT:BLT:GQ:DP:AD:VAF:PL	.:.:.:.:.:NOCALL:nocall:.:.:.:.:.	0/1:29.2:FP:lm:tv:SNP:het:.:.:.:.:.	0/1:.:.:.:.:.:.:29:198:164,34:0.171717:29,46,0			likely short read mapping error
chr6	31486222	.	A	C	27.9	PASS	BS=31486222	GT:QQ:BD:BK:BI:BVT:BLT:GQ:DP:AD:VAF:PL	.:.:.:.:.:NOCALL:nocall:.:.:.:.:.	0/1:27.9:FP:lm:tv:SNP:het:.:.:.:.:.	0/1:.:.:.:.:.:.:28:192:159,33:0.171875:27,51,0			likely short read mapping error
chr6	131699810	.	A	G	32.9	PASS	BS=131699810	GT:QQ:BD:BK:BI:BVT:BLT:GQ:DP:AD:VAF:PL	.:.:.:.:.:NOCALL:nocall:.:.:.:.:.	0/1:32.9:FP:.:ti:SNP:het:.:.:.:.:.	0/1:.:.:.:.:.:.:32:105:75,30:0.285714:32,43,0			likely short read mapping error
chr7	32964583	.	G	T	28.9	PASS	BS=32964583	GT:QQ:BD:BK:BI:BVT:BLT:GQ:DP:AD:VAF:PL	.:.:.:.:.:NOCALL:nocall:.:.:.:.:.	0/1:28.9:FP:.:tv:SNP:het:.:.:.:.:.	0/1:.:.:.:.:.:.:29:184:156,28:0.152174:28,56,0			likely short read mapping error
chr7	65703897	.	G	A	26.1	PASS	BS=65703897	GT:QQ:BD:BK:BI:BVT:BLT:GQ:DP:AD:VAF:PL	.:.:.:.:.:NOCALL:nocall:.:.:.:.:.	0/1:26.1:FP:.:ti:SNP:het:.:.:.:.:.	0/1:.:.:.:.:.:.:26:156:138,17:0.108974:26,42,0			likely short read mapping error
chr8	2383336	.	T	C	26.1	PASS	BS=2383336	GT:QQ:BD:BK:BI:BVT:BLT:GQ:DP:AD:VAF:PL	.:.:.:.:.:NOCALL:nocall:.:.:.:.:.	0/1:26.1:FP:.:ti:SNP:het:.:.:.:.:.	0/1:.:.:.:.:.:.:24:209:178,30:0.143541:26,28,0			likely short read mapping error
chr8	2862748	.	G	A	32	PASS	BS=2862748	GT:QQ:BD:BK:BI:BVT:BLT:GQ:DP:AD:VAF:PL	.:.:.:.:.:NOCALL:nocall:.:.:.:.:.	0/1:32:FP:.:ti:SNP:het:.:.:.:.:.	0/1:.:.:.:.:.:.:32:142:107,34:0.239437:31,49,0			likely illumina systematic error
chr9	67629752	.	G	A	27.8	PASS	BS=67629752	GT:QQ:BD:BK:BI:BVT:BLT:GQ:DP:AD:VAF:PL	.:.:.:.:.:NOCALL:nocall:.:.:.:.:.	0/1:27.8:FP:.:ti:SNP:het:.:.:.:.:.	0/1:.:.:.:.:.:.:28:135:104,31:0.22963:27,41,0			likely short read mapping error
chr10	52086	.	G	A	25.8	PASS	BS=52086	GT:QQ:BD:BK:BI:BVT:BLT:GQ:DP:AD:VAF:PL	.:.:.:.:.:NOCALL:nocall:.:.:.:.:.	0/1:25.8:FP:.:ti:SNP:het:.:.:.:.:.	0/1:.:.:.:.:.:.:26:169:133,34:0.201183:25,41,0			likely short read mapping error
chr14	69246929	.	G	A	27.6	PASS	BS=69246929	GT:QQ:BD:BK:BI:BVT:BLT:GQ:DP:AD:VAF:PL	.:.:.:.:.:NOCALL:nocall:.:.:.:.:.	0/1:27.6:FP:.:ti:SNP:het:.:.:.:.:.	0/1:.:.:.:.:.:.:28:242:193,49:0.202479:27,50,0			likely short read mapping error
chr15	28778036	.	T	A	32	PASS	BS=28778036	GT:QQ:BD:BK:BI:BVT:BLT:GQ:DP:AD:VAF:PL	.:.:.:.:.:NOCALL:nocall:.:.:.:.:.	0/1:32:FP:.:tv:SNP:het:.:.:.:.:.	0/1:.:.:.:.:.:.:32:191:169,22:0.115183:31,47,0			likely short read mapping error
chr16	16589853	.	C	T	26.4	PASS	BS=16589853	GT:QQ:BD:BK:BI:BVT:BLT:GQ:DP:AD:VAF:PL	.:.:.:.:.:NOCALL:nocall:.:.:.:.:.	0/1:26.4:FP:lm:ti:SNP:het:.:.:.:.:.	0/1:.:.:.:.:.:.:26:208:151,57:0.274038:26,35,0			likely short read mapping error
chr16	89069186	.	C	T	25.2	PASS	BS=89069186	GT:QQ:BD:BK:BI:BVT:BLT:GQ:DP:AD:VAF:PL	.:.:.:.:.:NOCALL:nocall:.:.:.:.:.	0/1:25.2:FP:.:ti:SNP:het:.:.:.:.:.	0/1:.:.:.:.:.:.:25:134:101,30:0.223881:25,42,0			likely short read mapping error
chr17	20453961	.	T	C	27.9	PASS	BS=20453961	GT:QQ:BD:BK:BI:BVT:BLT:GQ:DP:AD:VAF:PL	.:.:.:.:.:NOCALL:nocall:.:.:.:.:.	0/1:27.9:FP:lm:ti:SNP:het:.:.:.:.:.	0/1:.:.:.:.:.:.:26:88:70,18:0.204545:27,31,0			likely short read mapping error
chr17	79570199	.	A	G	28.6	PASS	BS=79570199	GT:QQ:BD:BK:BI:BVT:BLT:GQ:DP:AD:VAF:PL	.:.:.:.:.:NOCALL:nocall:.:.:.:.:.	0/1:28.6:FP:.:ti:SNP:het:.:.:.:.:.	0/1:.:.:.:.:.:.:28:263:188,74:0.281369:28,42,0			likely short read mapping error
chr17	79570224	.	A	G	30.1	PASS	BS=79570224	GT:QQ:BD:BK:BI:BVT:BLT:GQ:DP:AD:VAF:PL	.:.:.:.:.:NOCALL:nocall:.:.:.:.:.	0/1:30.1:FP:.:ti:SNP:het:.:.:.:.:.	0/1:.:.:.:.:.:.:30:259:192,66:0.254826:30,45,0			likely short read mapping error
chr21	16050370	.	C	T	29.3	PASS	BS=16050370	GT:QQ:BD:BK:BI:BVT:BLT:GQ:DP:AD:VAF:PL	.:.:.:.:.:NOCALL:nocall:.:.:.:.:.	0/1:29.3:FP:.:ti:SNP:het:.:.:.:.:.	0/1:.:.:.:.:.:.:29:178:144,33:0.185393:29,49,0			likely short read mapping error
chr22	24999468	.	T	C	34.4	PASS	BS=24999468	GT:QQ:BD:BK:BI:BVT:BLT:GQ:DP:AD:VAF:PL	.:.:.:.:.:NOCALL:nocall:.:.:.:.:.	0/1:34.4:FP:.:ti:SNP:het:.:.:.:.:.	0/1:.:.:.:.:.:.:34:270:194,75:0.277778:34,49,0			likely short read mapping error
Deepsomatic - Element 100X, QUAL > 25, (6)
CHR	POS	ID	REF	ALT	QUAL	FILTER	INFO	FORMAT	TRUTH					Notes
chr1	119070302	.	C	T	25.6	PASS	BS=119070302	GT:QQ:BD:BK:BI:BVT:BLT:GQ:DP:AD:VAF:PL	.:.:.:.:.:NOCALL:nocall:.:.:.:.:.	0/1:25.6:FP:.:ti:SNP:het:.:.:.:.:.	0/1:.:.:.:.:.:.:26:79:58,21:0.265823:25,45,0			likely mapping error in element
chr2	97535078	.	C	G	28.7	PASS	BS=97535078	GT:QQ:BD:BK:BI:BVT:BLT:GQ:DP:AD:VAF:PL	.:.:.:.:.:NOCALL:nocall:.:.:.:.:.	0/1:28.7:FP:.:tv:SNP:het:.:.:.:.:.	0/1:.:.:.:.:.:.:29:50:38,12:0.24:28,43,0			likely mapping error in element
chr10	59143031	.	A	C	25.9	PASS	BS=59143031	GT:QQ:BD:BK:BI:BVT:BLT:GQ:DP:AD:VAF:PL	.:.:.:.:.:NOCALL:nocall:.:.:.:.:.	0/1:25.9:FP:.:tv:SNP:het:.:.:.:.:.	0/1:.:.:.:.:.:.:26:83:66,17:0.204819:25,39,0			likely mapping error in element
chr12	12957493	.	T	G	28.1	PASS	BS=12957493	GT:QQ:BD:BK:BI:BVT:BLT:GQ:DP:AD:VAF:PL	.:.:.:.:.:NOCALL:nocall:.:.:.:.:.	0/1:28.1:FP:.:tv:SNP:het:.:.:.:.:.	0/1:.:.:.:.:.:.:28:71:55,16:0.225352:28,46,0			likely mapping error in element
chr12	57423996	.	C	T	26.8	PASS	BS=57423996	GT:QQ:BD:BK:BI:BVT:BLT:GQ:DP:AD:VAF:PL	.:.:.:.:.:NOCALL:nocall:.:.:.:.:.	0/1:26.8:FP:.:ti:SNP:het:.:.:.:.:.	0/1:.:.:.:.:.:.:27:66:53,9:0.136364:26,39,0			likely element systematic error
chr13	24542072	.	G	A	27.2	PASS	BS=24542072	GT:QQ:BD:BK:BI:BVT:BLT:GQ:DP:AD:VAF:PL	.:.:.:.:.:NOCALL:nocall:.:.:.:.:.	0/1:27.2:FP:.:ti:SNP:het:.:.:.:.:.	0/1:.:.:.:.:.:.:27:65:46,19:0.292308:27,49,0			likely mapping error in element
Deepsomatic - Pacbio Revio 130X, QUAL > 30, (17)
CHR	POS	ID	REF	ALT	QUAL	FILTER	INFO	FORMAT	TRUTH					Notes
chr1	34160248	.	G	T	35.7	PASS	BS=34160248	GT:QQ:BD:BK:BI:BVT:BLT:GQ:DP:AD:VAF:PL	.:.:.:.:.:NOCALL:nocall:.:.:.:.:.	0/1:35.7:FP:.:tv:SNP:het:.:.:.:.:.	0/1:.:.:.:.:.:.:36:118:94,24:0.20339:35,65,0			probably a batch effect since not in RM pacbio data
chr1	203226584	.	G	A	32.3	PASS	BS=203226584	GT:QQ:BD:BK:BI:BVT:BLT:GQ:DP:AD:VAF:PL	.:.:.:.:.:NOCALL:nocall:.:.:.:.:.	0/1:32.3:FP:.:ti:SNP:het:.:.:.:.:.	0/1:.:.:.:.:.:.:32:145:126,19:0.131034:32,57,0			probably a batch effect since not in RM pacbio data
chr3	11308155	.	G	C	31.2	PASS	BS=11308155	GT:QQ:BD:BK:BI:BVT:BLT:GQ:DP:AD:VAF:PL	.:.:.:.:.:NOCALL:nocall:.:.:.:.:.	0/1:31.2:FP:.:tv:SNP:het:.:.:.:.:.	0/1:.:.:.:.:.:.:31:149:120,29:0.194631:31,58,0			probably a batch effect since not in RM pacbio data
chr3	41351746	.	G	C	30.3	PASS	BS=41351746	GT:QQ:BD:BK:BI:BVT:BLT:GQ:DP:AD:VAF:PL	.:.:.:.:.:NOCALL:nocall:.:.:.:.:.	0/1:30.3:FP:.:tv:SNP:het:.:.:.:.:.	0/1:.:.:.:.:.:.:30:103:83,20:0.194175:30,54,0			probably a batch effect since not in RM pacbio data
chr4	46402889	.	C	G	31.1	PASS	BS=46402889	GT:QQ:BD:BK:BI:BVT:BLT:GQ:DP:AD:VAF:PL	.:.:.:.:.:NOCALL:nocall:.:.:.:.:.	0/1:31.1:FP:.:tv:SNP:het:.:.:.:.:.	0/1:.:.:.:.:.:.:31:136:109,27:0.198529:31,56,0			probably a batch effect since not in RM pacbio data
chr5	23356167	.	T	G	30.6	PASS	BS=23356167	GT:QQ:BD:BK:BI:BVT:BLT:GQ:DP:AD:VAF:PL	.:.:.:.:.:NOCALL:nocall:.:.:.:.:.	0/1:30.6:FP:.:tv:SNP:het:.:.:.:.:.	0/1:.:.:.:.:.:.:31:128:103,23:0.179688:30,51,0			probably a batch effect since not in RM pacbio data
chr5	156256868	.	T	C	30.3	PASS	BS=156256868	GT:QQ:BD:BK:BI:BVT:BLT:GQ:DP:AD:VAF:PL	.:.:.:.:.:NOCALL:nocall:.:.:.:.:.	0/1:30.3:FP:.:ti:SNP:het:.:.:.:.:.	0/1:.:.:.:.:.:.:30:173:144,29:0.16763:30,58,0			probably a batch effect since not in RM pacbio data
chr8	4617561	.	C	T	32.6	PASS	BS=4617561	GT:QQ:BD:BK:BI:BVT:BLT:GQ:DP:AD:VAF:PL	.:.:.:.:.:NOCALL:nocall:.:.:.:.:.	0/1:32.6:FP:lm:ti:SNP:het:.:.:.:.:.	0/1:.:.:.:.:.:.:33:141:113,28:0.198582:32,54,0			probably a batch effect since not in RM pacbio data
chr8	19660205	.	C	T	36.7	PASS	BS=19660205	GT:QQ:BD:BK:BI:BVT:BLT:GQ:DP:AD:VAF:PL	.:.:.:.:.:NOCALL:nocall:.:.:.:.:.	0/1:36.7:FP:.:ti:SNP:het:.:.:.:.:.	0/1:.:.:.:.:.:.:37:101:82,19:0.188119:36,64,0			probably a batch effect since not in RM pacbio data
chr10	124693965	.	C	T	32.1	PASS	BS=124693965	GT:QQ:BD:BK:BI:BVT:BLT:GQ:DP:AD:VAF:PL	.:.:.:.:.:NOCALL:nocall:.:.:.:.:.	0/1:32.1:FP:.:ti:SNP:het:.:.:.:.:.	0/1:.:.:.:.:.:.:32:113:87,26:0.230089:32,55,0			probably a batch effect since not in RM pacbio data
chr13	56492728	.	G	T	31.3	PASS	BS=56492728	GT:QQ:BD:BK:BI:BVT:BLT:GQ:DP:AD:VAF:PL	.:.:.:.:.:NOCALL:nocall:.:.:.:.:.	0/1:31.3:FP:.:tv:SNP:het:.:.:.:.:.	0/1:.:.:.:.:.:.:31:131:103,28:0.21374:31,53,0			probably a batch effect since not in RM pacbio data
chr13	86001921	.	C	A	30.1	PASS	BS=86001921	GT:QQ:BD:BK:BI:BVT:BLT:GQ:DP:AD:VAF:PL	.:.:.:.:.:NOCALL:nocall:.:.:.:.:.	0/1:30.1:FP:.:tv:SNP:het:.:.:.:.:.	0/1:.:.:.:.:.:.:30:152:129,23:0.151316:30,52,0			probably a batch effect since not in RM pacbio data
chr16	57572783	.	C	T	31.3	PASS	BS=57572783	GT:QQ:BD:BK:BI:BVT:BLT:GQ:DP:AD:VAF:PL	.:.:.:.:.:NOCALL:nocall:.:.:.:.:.	0/1:31.3:FP:.:ti:SNP:het:.:.:.:.:.	0/1:.:.:.:.:.:.:31:100:80,20:0.2:31,55,0			probably a batch effect since not in RM pacbio data
chr17	14169041	.	T	G	30.8	PASS	BS=14169041	GT:QQ:BD:BK:BI:BVT:BLT:GQ:DP:AD:VAF:PL	.:.:.:.:.:NOCALL:nocall:.:.:.:.:.	0/1:30.8:FP:.:tv:SNP:het:.:.:.:.:.	0/1:.:.:.:.:.:.:31:125:108,17:0.136:30,57,0			probably a batch effect since not in RM pacbio data
chr18	5948144	.	T	G	31.3	PASS	BS=5948144	GT:QQ:BD:BK:BI:BVT:BLT:GQ:DP:AD:VAF:PL	.:.:.:.:.:NOCALL:nocall:.:.:.:.:.	0/1:31.3:FP:.:tv:SNP:het:.:.:.:.:.	0/1:.:.:.:.:.:.:31:148:126,22:0.148649:31,57,0			probably a batch effect since not in RM pacbio data
chr18	78297216	.	C	A	30.8	PASS	BS=78297216	GT:QQ:BD:BK:BI:BVT:BLT:GQ:DP:AD:VAF:PL	.:.:.:.:.:NOCALL:nocall:.:.:.:.:.	0/1:30.8:FP:.:tv:SNP:het:.:.:.:.:.	0/1:.:.:.:.:.:.:31:137:116,21:0.153285:30,59,0			probably a batch effect since not in RM pacbio data
chr19	49487809	.	C	G	32.5	PASS	BS=49487809	GT:QQ:BD:BK:BI:BVT:BLT:GQ:DP:AD:VAF:PL	.:.:.:.:.:NOCALL:nocall:.:.:.:.:.	0/1:32.5:FP:.:tv:SNP:het:.:.:.:.:.	0/1:.:.:.:.:.:.:32:94:76,18:0.191489:32,56,0			probably a batch effect since not in RM pacbio data
Deepsomatic - Onso 35X, QUAL > 15, (8)
CHR	POS	ID	REF	ALT	QUAL	FILTER	INFO	FORMAT	TRUTH					Notes
chr1	111982276	.	T	G	16.8	PASS	BS=111982276	GT:QQ:BD:BK:BI:BVT:BLT:GQ:DP:AD:VAF:PL	.:.:.:.:.:NOCALL:nocall:.:.:.:.:.	0/1:16.8:FP:.:tv:SNP:het:.:.:.:.:.	0/1:.:.:.:.:.:.:17:51:40,11:0.215686:16,35,0			likely onso systematic error
chr1	187359585	.	A	C	21	PASS	BS=187359585	GT:QQ:BD:BK:BI:BVT:BLT:GQ:DP:AD:VAF:PL	.:.:.:.:.:NOCALL:nocall:.:.:.:.:.	0/1:21:FP:.:tv:SNP:het:.:.:.:.:.	0/1:.:.:.:.:.:.:21:39:29,10:0.25641:20,36,0			likely onso systematic error
chr1	242208421	.	A	T	16.5	PASS	BS=242208421	GT:QQ:BD:BK:BI:BVT:BLT:GQ:DP:AD:VAF:PL	.:.:.:.:.:NOCALL:nocall:.:.:.:.:.	0/1:16.5:FP:.:tv:SNP:het:.:.:.:.:.	0/1:.:.:.:.:.:.:16:32:28,4:0.125:16,38,0			possibly a mosaic variant but likely VAF <5% in RM
chr5	86817747	.	T	A	15.6	PASS	BS=86817747	GT:QQ:BD:BK:BI:BVT:BLT:GQ:DP:AD:VAF:PL	.:.:.:.:.:NOCALL:nocall:.:.:.:.:.	0/1:15.6:FP:.:tv:SNP:het:.:.:.:.:.	0/1:.:.:.:.:.:.:16:35:27,8:0.228571:15,43,0			likely onso systematic error
chr5	99141753	.	T	C	24.6	PASS	BS=99141753	GT:QQ:BD:BK:BI:BVT:BLT:GQ:DP:AD:VAF:PL	.:.:.:.:.:NOCALL:nocall:.:.:.:.:.	0/1:24.6:FP:.:ti:SNP:het:.:.:.:.:.	0/1:.:.:.:.:.:.:25:35:25,10:0.285714:24,41,0			likely onso systematic error
chr8	134308812	.	G	A	15.3	PASS	BS=134308812	GT:QQ:BD:BK:BI:BVT:BLT:GQ:DP:AD:VAF:PL	.:.:.:.:.:NOCALL:nocall:.:.:.:.:.	0/1:15.3:FP:.:ti:SNP:het:.:.:.:.:.	0/1:.:.:.:.:.:.:15:65:49,16:0.246154:15,36,0			likely short read mapping error
chr16	48019770	.	T	G	19.4	PASS	BS=48019770	GT:QQ:BD:BK:BI:BVT:BLT:GQ:DP:AD:VAF:PL	.:.:.:.:.:NOCALL:nocall:.:.:.:.:.	0/1:19.4:FP:.:tv:SNP:het:.:.:.:.:.	0/1:.:.:.:.:.:.:19:57:46,11:0.192982:19,41,0			likely short read mapping error
chr18	10576211	.	A	G	18	PASS	BS=10576211	GT:QQ:BD:BK:BI:BVT:BLT:GQ:DP:AD:VAF:PL	.:.:.:.:.:NOCALL:nocall:.:.:.:.:.	0/1:18:FP:.:ti:SNP:het:.:.:.:.:.	0/1:.:.:.:.:.:.:18:43:31,12:0.27907:17,34,0			likely short read mapping error
ITER - DRAGENv4.2.4, tumor only, Ill 300X (all QUAL < 5, random 10 curated)
CHR	POS	ID	REF	ALT	QUAL	FILTER	INFO	FORMAT	TRUTH	QUERY	SAMPLE			Notes
chr1	120440334	.	C	T	3.09	PASS	BS=120440334;FS=20.358;MQ=0;MQRankSum=8.836;QD=0.22;ReadPosRankSum=-1.502;SOR=2.309;FractionInformativeReads=1;DP=176;AF=0.5;EVENTTYPE=VARIANT_IN_HOMOLOGY_REGION;AN=4;AC=2	GT:QQ:BD:BK:BI:BVT:BLT:AD:AF:DP:F1R2:F2R1:GQ:PL:GP:PRI:SB:MB	.:.:.:.:.:NOCALL:nocall:.:.:.:.:.:.:.:.:.:.:.	0/1:3.09:FP:.:ti:SNP:het:.:.:.:.:.:.:.:.:.:.:.	0/1:.:.:.:.:.:.:144,32:0.1818:176:0,0:0,0:3:35,0,74:3.086,2.9359,80:0,34.77,37.77:81,63,26,6:67,77,11,21			not in illumina 300x data , in segdup region - mapping error
chr2	97168946	.	G	T	3.05	PASS	BS=97168946;FS=7.766;MQ=55.88;MQRankSum=4.667;QD=0;ReadPosRankSum=-1.949;SOR=1.473;FractionInformativeReads=1;DP=415;AF=0.5;AN=4;AC=2	GT:QQ:BD:BK:BI:BVT:BLT:AD:AF:DP:F1R2:F2R1:GQ:PL:GP:PRI:SB:MB	.:.:.:.:.:NOCALL:nocall:.:.:.:.:.:.:.:.:.:.:.	0/1:3.05:FP:.:tv:SNP:het:.:.:.:.:.:.:.:.:.:.:.	0/1:.:.:.:.:.:.:222,34:0.1328:256:112,16:110,18:3:35,0,28:3.0483,2.9761,33.947:0,34.77,37.77:76,146,7,27:110,112,23,11			present in HG003,4, in segdup region - mapping error
chr3	125847485	.	A	G	3.09	PASS	BS=125847485;FS=1.184;MQ=0;MQRankSum=11.454;QD=0.48;ReadPosRankSum=-0.687;SOR=0.81;FractionInformativeReads=0.996;DP=232;AF=0.5;EVENTTYPE=VARIANT_IN_HOMOLOGY_REGION;AN=4;AC=2	GT:QQ:BD:BK:BI:BVT:BLT:AD:AF:DP:F1R2:F2R1:GQ:PL:GP:PRI:SB:MB	.:.:.:.:.:NOCALL:nocall:.:.:.:.:.:.:.:.:.:.:.	0/1:3.09:FP:.:ti:SNP:het:.:.:.:.:.:.:.:.:.:.:.	0/1:.:.:.:.:.:.:172,59:0.2554:231:0,0:0,0:3:35,0,74:3.086,2.9359,80:0,34.77,37.77:75,97,24,35:88,84,28,31			present in HG003,4, no long read support in segdup region - mapping error
chr10	42130059	.	C	T	3.09	PASS	BS=42130059;FS=0;MQ=0;MQRankSum=16.305;QD=0.23;ReadPosRankSum=0.361;SOR=0.699;FractionInformativeReads=1;DP=477;AF=0.5;EVENTTYPE=VARIANT_IN_HOMOLOGY_REGION;AN=4;AC=2	GT:QQ:BD:BK:BI:BVT:BLT:AD:AF:DP:F1R2:F2R1:GQ:PL:GP:PRI:SB:MB	.:.:.:.:.:NOCALL:nocall:.:.:.:.:.:.:.:.:.:.:.	0/1:3.09:FP:.:ti:SNP:het:.:.:.:.:.:.:.:.:.:.:.	0/1:.:.:.:.:.:.:359,118:0.2474:477:0,0:0,0:3:35,0,74:3.086,2.9359,80:0,34.77,37.77:194,165,64,54:194,165,57,61			present in HG003,4, no long read support in segdup region - mapping error
chr10	42248148	.	T	C	3.09	PASS	BS=42248148;FS=15.33;MQ=0;MQRankSum=14.611;QD=0.26;ReadPosRankSum=2.083;SOR=1.425;FractionInformativeReads=1;DP=390;AF=0.5;EVENTTYPE=VARIANT_IN_HOMOLOGY_REGION;AN=4;AC=2	GT:QQ:BD:BK:BI:BVT:BLT:AD:AF:DP:F1R2:F2R1:GQ:PL:GP:PRI:SB:MB	.:.:.:.:.:NOCALL:nocall:.:.:.:.:.:.:.:.:.:.:.	0/1:3.09:FP:.:ti:SNP:het:.:.:.:.:.:.:.:.:.:.:.	0/1:.:.:.:.:.:.:296,94:0.241:390:0,0:0,0:3:35,0,74:3.086,2.9359,80:0,34.77,37.77:98,198,20,74:142,154,46,48			present in HG003,4, no long read support in segdup & homopolymer region - mapping error
chr10	105380874	.	G	A	1.04	PASS	BS=105380874;FS=0;MQ=13.33;MQRankSum=1.35;QD=0.12;ReadPosRankSum=0.85;SOR=0.093;FractionInformativeReads=1;DP=19;AF=0.5;AN=4;AC=2	GT:QQ:BD:BK:BI:BVT:BLT:AD:AF:DP:F1R2:F2R1:GQ:PL:GP:PRI:SB:MB	.:.:.:.:.:NOCALL:nocall:.:.:.:.:.:.:.:.:.:.:.	0/1:1.04:FP:.:ti:SNP:het:.:.:.:.:.:.:.:.:.:.:.	0/1:.:.:.:.:.:.:15,4:0.2105:19:7,4:8,0:0:29,0,18:1.0417,6.7438,27.923:0,34.77,37.77:15,0,4,0:7,8,4,0			strand bias in HG002, preseint HG004 no long read support, in repeat region - mapping error
chr12	9309482	.	A	C	0.44	PASS	BS=9309482;FS=11.596;MQ=38.43;MQRankSum=-4.017;QD=0;ReadPosRankSum=-3.869;SOR=1.921;FractionInformativeReads=1;DP=251;AF=0.5;AN=4;AC=2	GT:QQ:BD:BK:BI:BVT:BLT:AD:AF:DP:F1R2:F2R1:GQ:PL:GP:PRI:SB:MB	.:.:.:.:.:NOCALL:nocall:.:.:.:.:.:.:.:.:.:.:.	0/1:0.44:FP:.:tv:SNP:het:.:.:.:.:.:.:.:.:.:.:.	0/1:.:.:.:.:.:.:229,22:0.0876:251:121,12:108,10:0:25,0,24:0.43956,10.174,37.488:0,34.77,37.77:127,102,17,5:127,102,11,11			present in HG003,4, no long read support in segdup region - mapping error
chr13	22942241	.	C	T	0.44	PASS	BS=22942241;FS=17.066;MQ=33.72;MQRankSum=-0.187;QD=0;ReadPosRankSum=2.56;SOR=0.845;FractionInformativeReads=0.996;DP=239;AF=0.5;AN=4;AC=2	GT:QQ:BD:BK:BI:BVT:BLT:AD:AF:DP:F1R2:F2R1:GQ:PL:GP:PRI:SB:MB	.:.:.:.:.:NOCALL:nocall:.:.:.:.:.:.:.:.:.:.:.	0/1:0.44:FP:lm:ti:SNP:het:.:.:.:.:.:.:.:.:.:.:.	0/1:.:.:.:.:.:.:179,55:0.235:234:83,28:96,27:0:25,0,26:0.43692,10.196,39.178:0,34.77,37.78:108,71,23,32:94,85,26,29			present in HG003,4, no long read support in segdup region, near GIABv4.2.1 benchmark variant - mapping error
chr17	26988466	.	G	A	0.69	PASS	BS=26988466;FS=7.775;MQ=48.84;MQRankSum=-10.542;QD=0.01;ReadPosRankSum=-2.928;SOR=1.04;FractionInformativeReads=1;DP=284;AF=0.5;AN=4;AC=2	GT:QQ:BD:BK:BI:BVT:BLT:AD:AF:DP:F1R2:F2R1:GQ:PL:GP:PRI:SB:MB	.:.:.:.:.:NOCALL:nocall:.:.:.:.:.:.:.:.:.:.:.	0/1:0.69:FP:.:ti:SNP:het:.:.:.:.:.:.:.:.:.:.:.	0/1:.:.:.:.:.:.:232,51:0.1802:283:78,15:154,36:0:27,0,15:0.68986,8.3935,26.753:0,34.77,37.77:111,121,30,21:101,131,18,33			present in HG003,4, no long read support in segdup region - mapping error
chr17	26991690	.	A	G	0.53	PASS	BS=26991690;FS=0.755;MQ=53.85;MQRankSum=-7.919;QD=0;ReadPosRankSum=5.125;SOR=0.84;FractionInformativeReads=1;DP=268;AF=0.5;AN=4;AC=2	GT:QQ:BD:BK:BI:BVT:BLT:AD:AF:DP:F1R2:F2R1:GQ:PL:GP:PRI:SB:MB	.:.:.:.:.:NOCALL:nocall:.:.:.:.:.:.:.:.:.:.:.	0/1:0.53:FP:.:ti:SNP:het:.:.:.:.:.:.:.:.:.:.:.	0/1:.:.:.:.:.:.:238,28:0.1053:266:102,10:136,18:0:26,0,21:0.52815,9.4274,33.825:0,34.77,37.77:103,135,11,17:143,95,15,13			present in HG003,4, no long read support in segdup region - mapping error
ITER - Mutect2, tumor only, Ill 300X (80,965, random 10 curated)
CHR	POS	ID	REF	ALT	QUAL	FILTER	INFO	FORMAT	TRUTH	QUERY	SAMPLE			Notes
chr2	3317038	.	A	G	.	.	BS=3317038;AS_SB_TABLE=108,113|21,2;ECNT=3;FS=40.422;MQ=60;MQRankSum=0;ReadPosRankSum=0.031;DP=249;MBQ=30,10;MFRL=597,642;MMQ=60,60;MPOS=41;POPAF=2.89;TLOD=9.29	GT:QQ:BD:BK:BI:BVT:BLT:AD:AF:DP:F1R2:F2R1:SB	.:.:.:.:.:NOCALL:nocall:.:.:.:.:.:.	0/1:0:FP:.:ti:SNP:het:.:.:.:.:.:.	0/1:.:.:.:.:.:.:221,23:0.058:244:105,2:88,8:108,113,21,2			present in HG003,4, no long read support, in repeat region - mapping error
chr3	133600177	.	A	C	.	.	BS=133600177;AS_SB_TABLE=153,124|0,29;ECNT=3;FS=90.654;MQ=60;MQRankSum=0;ReadPosRankSum=1.409;DP=307;MBQ=30,20;MFRL=582,517;MMQ=60,60;MPOS=52;POPAF=7.3;TLOD=37.24	GT:QQ:BD:BK:BI:BVT:BLT:AD:AF:DP:F1R2:F2R1:SB	.:.:.:.:.:NOCALL:nocall:.:.:.:.:.:.	0/1:0:FP:lm:tv:SNP:het:.:.:.:.:.:.	0/1:.:.:.:.:.:.:277,29:0.083:306:128,13:134,3:153,124,0,29			present in HG003,4, no long read support, in repeat region - mapping error
chr7	131876921	.	T	C	.	.	BS=131876921;AS_SB_TABLE=147,169|3,22;ECNT=3;FS=32.131;MQ=60;MQRankSum=0;ReadPosRankSum=1.404;DP=360;MBQ=30,20;MFRL=584,690;MMQ=60,60;MPOS=45;POPAF=7.3;TLOD=21.45	GT:QQ:BD:BK:BI:BVT:BLT:AD:AF:DP:F1R2:F2R1:SB	.:.:.:.:.:NOCALL:nocall:.:.:.:.:.:.	0/1:0:FP:.:ti:SNP:het:.:.:.:.:.:.	0/1:.:.:.:.:.:.:316,25:0.057:341:166,12:115,3:147,169,3,22			present in HG003,4, no long read support, in repeat region - mapping error
chr9	39089000	.	T	C	.	.	BS=39089000;AS_SB_TABLE=133,281|9,130;ECNT=2;FS=38.904;MQ=49.72;MQRankSum=-16.968;ReadPosRankSum=3.209;DP=564;MBQ=30,30;MFRL=574,521;MMQ=60,25;MPOS=46;POPAF=7.3;TLOD=277.38	GT:QQ:BD:BK:BI:BVT:BLT:AD:AF:DP:F1R2:F2R1:SB	.:.:.:.:.:NOCALL:nocall:.:.:.:.:.:.	0/1:0:FP:.:ti:SNP:het:.:.:.:.:.:.	0/1:.:.:.:.:.:.:414,139:0.253:553:234,70:178,69:133,281,9,130			present in HG003,4, support by UL in segdup region - mapping error
chr11	76965668	.	G	A	.	.	BS=76965668;AS_SB_TABLE=101,157|19,0;ECNT=1;FS=72.818;MQ=41.13;MQRankSum=-6.234;ReadPosRankSum=0.797;DP=289;MBQ=30,30;MFRL=563,611;MMQ=40,27;MPOS=54;POPAF=3.15;TLOD=28.46	GT:QQ:BD:BK:BI:BVT:BLT:AD:AF:DP:F1R2:F2R1:SB	.:.:.:.:.:NOCALL:nocall:.:.:.:.:.:.	0/1:0:FP:.:ti:SNP:het:.:.:.:.:.:.	0/1:.:.:.:.:.:.:258,19:0.072:277:114,9:143,10:101,157,19,0			present in HG003,4, no long read support, in repeat region - mapping error
chr13	87351760	.	G	T	.	.	BS=87351760;AS_SB_TABLE=131,77|0,16;ECNT=5;FS=64.644;MQ=60;MQRankSum=0;ReadPosRankSum=-0.883;DP=229;MBQ=30,10;MFRL=549,532;MMQ=60,60;MPOS=24;POPAF=7.3;TLOD=32.25	GT:QQ:BD:BK:BI:BVT:BLT:AD:AF:DP:F1R2:F2R1:SB	.:.:.:.:.:NOCALL:nocall:.:.:.:.:.:.	0/1:0:FP:.:tv:SNP:het:.:.:.:.:.:.	0/1:.:.:.:.:.:.:208,16:0.069:224:97,2:106,4:131,77,0,16			present in HG003,4, no long read support - strand bias
chr18	78898998	.	A	G	.	.	BS=78898998;AS_SB_TABLE=111,143|0,25;ECNT=1;FS=57.678;MQ=59.76;MQRankSum=0.637;ReadPosRankSum=1.109;DP=289;MBQ=30,5;MFRL=578,718;MMQ=60,60;MPOS=50;POPAF=3.61;TLOD=6.98	GT:QQ:BD:BK:BI:BVT:BLT:AD:AF:DP:F1R2:F2R1:SB	.:.:.:.:.:NOCALL:nocall:.:.:.:.:.:.	0/1:0:FP:.:ti:SNP:het:.:.:.:.:.:.	0/1:.:.:.:.:.:.:254,25:0.053:279:106,5:121,4:111,143,0,25			present in HG003,4, no long read support, next to 3bp insertion in repeat region - mapping error
chr19	27773307	.	A	G	.	.	BS=27773307;AS_SB_TABLE=128,124|1,31;ECNT=1;FS=73.408;MQ=60;MQRankSum=0;ReadPosRankSum=-0.178;DP=301;MBQ=30,10;MFRL=578,547;MMQ=60,60;MPOS=41;POPAF=7.3;TLOD=9.02	GT:QQ:BD:BK:BI:BVT:BLT:AD:AF:DP:F1R2:F2R1:SB	.:.:.:.:.:NOCALL:nocall:.:.:.:.:.:.	0/1:0:FP:.:ti:SNP:het:.:.:.:.:.:.	0/1:.:.:.:.:.:.:252,32:0.064:284:129,8:118,2:128,124,1,31			present in HG003,4, long read support <3%, in repeat region
chr20	25900126	.	C	G	.	.	BS=25900126;AS_SB_TABLE=180,166|24,26;ECNT=7;FS=1.865;MQ=52.32;MQRankSum=-6.133;ReadPosRankSum=-2.468;DP=400;MBQ=30,30;MFRL=559,589;MMQ=59,43;MPOS=29;POPAF=7.3;TLOD=102.22	GT:QQ:BD:BK:BI:BVT:BLT:AD:AF:DP:F1R2:F2R1:SB	.:.:.:.:.:NOCALL:nocall:.:.:.:.:.:.	0/1:0:FP:lm:tv:SNP:het:.:.:.:.:.:.	0/1:.:.:.:.:.:.:346,50:0.13:396:158,32:187,18:180,166,24,26			present in HG003,4, no long read support, in segdup region - mapping error
chr21	31323112	.	A	C	.	.	BS=31323112;AS_SB_TABLE=139,63|0,28;ECNT=1;FS=125.506;MQ=59.87;MQRankSum=0.655;ReadPosRankSum=0.662;DP=235;MBQ=30,5;MFRL=557,545;MMQ=60,60;MPOS=45;POPAF=7.3;TLOD=4.21	GT:QQ:BD:BK:BI:BVT:BLT:AD:AF:DP:F1R2:F2R1:SB	.:.:.:.:.:NOCALL:nocall:.:.:.:.:.:.	0/1:0:FP:.:tv:SNP:het:.:.:.:.:.:.	0/1:.:.:.:.:.:.:202,28:0.06:230:98,4:101,1:139,63,0,28			present in HG003,4, no long read support - strand bias
ITER - Strelka2 HG3asnorm, Ill 300X (399 PASS, random 10 curated)
CHR	POS	ID	REF	ALT	QUAL	FILTER	INFO	FORMAT	TRUTH	QUERY	SAMPLE			Notes
chr1	39522473	.	T	C	.	PASS	BS=39522473;SOMATIC;QSS=102;TQSS=2;NT=ref;QSS_NT=102;TQSS_NT=2;SGT=TT->CT;MQ=50.59;MQ0=8;ReadPosRankSum=2.61;SNVSB=0;SomaticEVS=10.7;DP=524;AN=4;AC=2	GT:QQ:BD:BK:BI:BVT:BLT:DP:FDP:SDP:SUBDP:AU:CU:GU:TU:VAF	.:.:.:.:.:NOCALL:nocall:.:.:.:.:.:.:.:.:.	0/1:0:FP:.:ti:SNP:het:.:.:.:.:.:.:.:.:.	0/1:.:.:.:.:.:.:288:2:0:0:0,1:68,74:0,0:218,223:0.2378			present in HG003,4, no long read support, in segdup region - mapping error
chr5	100076905	.	C	T	.	PASS	BS=100076905;SOMATIC;QSS=271;TQSS=1;NT=ref;QSS_NT=3070;TQSS_NT=1;SGT=CC->CT;MQ=43.14;MQ0=4;ReadPosRankSum=2.98;SNVSB=0;SomaticEVS=11.52;DP=889;AN=4;AC=2	GT:QQ:BD:BK:BI:BVT:BLT:DP:FDP:SDP:SUBDP:AU:CU:GU:TU:VAF	.:.:.:.:.:NOCALL:nocall:.:.:.:.:.:.:.:.:.	0/1:0:FP:.:ti:SNP:het:.:.:.:.:.:.:.:.:.	0/1:.:.:.:.:.:.:388:4:0:0:0,0:305,358:0,0:79,117:0.2057			present in HG004, no long read support, in segdup region - mapping error
chr6	167174212	.	G	A	.	PASS	BS=167174212;SOMATIC;QSS=347;TQSS=1;NT=ref;QSS_NT=3070;TQSS_NT=1;SGT=GG->AG;MQ=51.43;MQ0=33;ReadPosRankSum=-3.37;SNVSB=0;SomaticEVS=11.82;DP=1057;AN=4;AC=2	GT:QQ:BD:BK:BI:BVT:BLT:DP:FDP:SDP:SUBDP:AU:CU:GU:TU:VAF	.:.:.:.:.:NOCALL:nocall:.:.:.:.:.:.:.:.:.	0/1:0:FP:.:ti:SNP:het:.:.:.:.:.:.:.:.:.	0/1:.:.:.:.:.:.:505:1:0:0:100,104:0,0:404,436:0,0:0.1984			present in HG004, no long read support, in segdup region - mapping error
chr9	88122899	.	G	A	.	PASS	BS=88122899;SOMATIC;QSS=227;TQSS=1;NT=ref;QSS_NT=3070;TQSS_NT=1;SGT=GG->AG;MQ=40.31;MQ0=2;ReadPosRankSum=-1.79;SNVSB=0;SomaticEVS=12.97;DP=519;AN=4;AC=2	GT:QQ:BD:BK:BI:BVT:BLT:DP:FDP:SDP:SUBDP:AU:CU:GU:TU:VAF	.:.:.:.:.:NOCALL:nocall:.:.:.:.:.:.:.:.:.	0/1:0:FP:.:ti:SNP:het:.:.:.:.:.:.:.:.:.	0/1:.:.:.:.:.:.:260:0:0:0:57,67:0,0:203,208:0,0:0.2192			present in HG004, in seg dup region - mapping error
chr13	28257719	.	T	A	.	PASS	BS=28257719;SOMATIC;QSS=398;TQSS=1;NT=ref;QSS_NT=3070;TQSS_NT=1;SGT=TT->AT;MQ=54.54;MQ0=146;ReadPosRankSum=9.97;SNVSB=0;SomaticEVS=10.46;DP=938;AN=4;AC=2	GT:QQ:BD:BK:BI:BVT:BLT:DP:FDP:SDP:SUBDP:AU:CU:GU:TU:VAF	.:.:.:.:.:NOCALL:nocall:.:.:.:.:.:.:.:.:.	0/1:0:FP:.:tv:SNP:het:.:.:.:.:.:.:.:.:.	0/1:.:.:.:.:.:.:400:4:0:0:107,112:0,0:0,0:289,375:0.2702			present in HG004, no long read support, in repeat region (b/t indels - short read data) - mapping error
chr16	5269204	.	A	G	.	PASS	BS=5269204;SOMATIC;QSS=178;TQSS=1;NT=ref;QSS_NT=3070;TQSS_NT=1;SGT=AA->AG;MQ=56.89;MQ0=2;ReadPosRankSum=3.05;SNVSB=0;SomaticEVS=7.32;DP=778;AN=4;AC=2	GT:QQ:BD:BK:BI:BVT:BLT:DP:FDP:SDP:SUBDP:AU:CU:GU:TU:VAF	.:.:.:.:.:NOCALL:nocall:.:.:.:.:.:.:.:.:.	0/1:0:FP:.:ti:SNP:het:.:.:.:.:.:.:.:.:.	0/1:.:.:.:.:.:.:381:3:0:0:332,339:0,1:43,110:3,4:0.1147			present in HG004, no long read support, in segdup region - mapping error
chr17	26986588	.	C	G	.	PASS	BS=26986588;SOMATIC;QSS=282;TQSS=1;NT=ref;QSS_NT=3070;TQSS_NT=1;SGT=CC->CG;MQ=52.84;MQ0=20;ReadPosRankSum=-1.99;SNVSB=0;SomaticEVS=9.58;DP=1073;AN=4;AC=2	GT:QQ:BD:BK:BI:BVT:BLT:DP:FDP:SDP:SUBDP:AU:CU:GU:TU:VAF	.:.:.:.:.:NOCALL:nocall:.:.:.:.:.:.:.:.:.	0/1:0:FP:.:tv:SNP:het:.:.:.:.:.:.:.:.:.	0/1:.:.:.:.:.:.:478:2:0:0:1,1:410,430:65,79:0,0:0.1368			present in HG004, no long read support, in segdup region - mapping error
chr19	12396491	.	C	A	.	PASS	BS=12396491;SOMATIC;QSS=203;TQSS=1;NT=ref;QSS_NT=3070;TQSS_NT=1;SGT=CC->AC;MQ=52.43;MQ0=13;ReadPosRankSum=3.13;SNVSB=0;SomaticEVS=9.9;DP=744;AN=4;AC=2	GT:QQ:BD:BK:BI:BVT:BLT:DP:FDP:SDP:SUBDP:AU:CU:GU:TU:VAF	.:.:.:.:.:NOCALL:nocall:.:.:.:.:.:.:.:.:.	0/1:0:FP:.:tv:SNP:het:.:.:.:.:.:.:.:.:.	0/1:.:.:.:.:.:.:391:0:0:0:57,64:334,341:0,0:0,0:0.1458			present in HG004, no long read support, in segdup region - mapping error
chr21	13193654	.	A	C	.	PASS	BS=13193654;SOMATIC;QSS=351;TQSS=1;NT=ref;QSS_NT=3070;TQSS_NT=1;SGT=AA->AC;MQ=46;MQ0=57;ReadPosRankSum=1.71;SNVSB=0;SomaticEVS=11.18;DP=945;AN=4;AC=2	GT:QQ:BD:BK:BI:BVT:BLT:DP:FDP:SDP:SUBDP:AU:CU:GU:TU:VAF	.:.:.:.:.:NOCALL:nocall:.:.:.:.:.:.:.:.:.	0/1:0:FP:.:tv:SNP:het:.:.:.:.:.:.:.:.:.	0/1:.:.:.:.:.:.:414:1:0:0:324,362:89,105:0,0:0,0:0.2155			present in HG004, no long read support, in segdup region - mapping error
chr22	50791970	.	G	A	.	PASS	BS=50791970;SOMATIC;QSS=193;TQSS=1;NT=ref;QSS_NT=3070;TQSS_NT=1;SGT=GG->AG;MQ=31.3;MQ0=42;ReadPosRankSum=2.58;SNVSB=0;SomaticEVS=7.76;DP=670;AN=4;AC=2	GT:QQ:BD:BK:BI:BVT:BLT:DP:FDP:SDP:SUBDP:AU:CU:GU:TU:VAF	.:.:.:.:.:NOCALL:nocall:.:.:.:.:.:.:.:.:.	0/1:0:FP:.:ti:SNP:het:.:.:.:.:.:.:.:.:.	0/1:.:.:.:.:.:.:298:1:0:0:45,65:0,0:252,281:0,0:0.1515			present in HG004, no long read support, in segdup region - mapping error
ITER - Strelka2 HG4asnorm, Ill 300X (442 PASS, random 10 curated)
CHR	POS	ID	REF	ALT	QUAL	FILTER	INFO	FORMAT	TRUTH	QUERY	SAMPLE			Notes
chr2	189342509	.	A	G	.	PASS	BS=189342509;SOMATIC;QSS=386;TQSS=1;NT=ref;QSS_NT=3070;TQSS_NT=1;SGT=AA->AG;MQ=59.94;MQ0=0;ReadPosRankSum=7.1;SNVSB=0;SomaticEVS=13.48;DP=784;AN=4;AC=2	GT:QQ:BD:BK:BI:BVT:BLT:DP:FDP:SDP:SUBDP:AU:CU:GU:TU:VAF	.:.:.:.:.:NOCALL:nocall:.:.:.:.:.:.:.:.:.	0/1:0:FP:.:ti:SNP:het:.:.:.:.:.:.:.:.:.	0/1:.:.:.:.:.:.:384:1:0:0:286,290:0,0:97,98:0,0:0.2533			present in HG003, in repeat region, next to large insertion (long read data) and short reads clipped
chr3	75490189	.	G	C	.	PASS	BS=75490189;SOMATIC;QSS=313;TQSS=1;NT=ref;QSS_NT=3070;TQSS_NT=1;SGT=GG->CG;MQ=51.43;MQ0=21;ReadPosRankSum=1.96;SNVSB=0;SomaticEVS=12.23;DP=1026;AN=4;AC=2	GT:QQ:BD:BK:BI:BVT:BLT:DP:FDP:SDP:SUBDP:AU:CU:GU:TU:VAF	.:.:.:.:.:NOCALL:nocall:.:.:.:.:.:.:.:.:.	0/1:0:FP:.:tv:SNP:het:.:.:.:.:.:.:.:.:.	0/1:.:.:.:.:.:.:424:1:0:0:0,0:71,91:352,384:0,0:0.1678			present in HG003, no long read support, in segdup region - mapping error
chr7	56381454	.	G	T	.	PASS	BS=56381454;SOMATIC;QSS=230;TQSS=1;NT=ref;QSS_NT=3070;TQSS_NT=1;SGT=GG->GT;MQ=48.18;MQ0=30;ReadPosRankSum=-2.34;SNVSB=0;SomaticEVS=10.87;DP=853;AN=4;AC=2	GT:QQ:BD:BK:BI:BVT:BLT:DP:FDP:SDP:SUBDP:AU:CU:GU:TU:VAF	.:.:.:.:.:NOCALL:nocall:.:.:.:.:.:.:.:.:.	0/1:0:FP:.:tv:SNP:het:.:.:.:.:.:.:.:.:.	0/1:.:.:.:.:.:.:401:1:0:0:0,0:0,0:331,334:69,127:0.1725			present in HG003, no long read support, in segdup region - mapping error
chr9	66801593	.	T	C	.	PASS	BS=66801593;SOMATIC;QSS=334;TQSS=1;NT=ref;QSS_NT=3070;TQSS_NT=1;SGT=TT->CT;MQ=45.92;MQ0=2;ReadPosRankSum=-5.17;SNVSB=0;SomaticEVS=13.13;DP=779;AN=4;AC=2	GT:QQ:BD:BK:BI:BVT:BLT:DP:FDP:SDP:SUBDP:AU:CU:GU:TU:VAF	.:.:.:.:.:NOCALL:nocall:.:.:.:.:.:.:.:.:.	0/1:0:FP:.:ti:SNP:het:.:.:.:.:.:.:.:.:.	0/1:.:.:.:.:.:.:421:3:0:0:0,1:104,127:0,0:314,322:0.2488			present in HG003, no long read support, in segdup region - mapping error
chr10	61628	.	G	A	.	PASS	BS=61628;SOMATIC;QSS=373;TQSS=1;NT=ref;QSS_NT=3070;TQSS_NT=1;SGT=GG->AG;MQ=49.31;MQ0=7;ReadPosRankSum=-1.61;SNVSB=0;SomaticEVS=13;DP=936;AN=4;AC=2	GT:QQ:BD:BK:BI:BVT:BLT:DP:FDP:SDP:SUBDP:AU:CU:GU:TU:VAF	.:.:.:.:.:NOCALL:nocall:.:.:.:.:.:.:.:.:.	0/1:0:FP:.:ti:SNP:het:.:.:.:.:.:.:.:.:.	0/1:.:.:.:.:.:.:460:5:0:0:103,156:0,0:352,360:0,1:0.2264			present in HG003, in seg dup region - mapping error
chr11	184397	.	A	G	.	PASS	BS=184397;SOMATIC;QSS=325;TQSS=1;NT=ref;QSS_NT=3070;TQSS_NT=1;SGT=AA->AG;MQ=38.07;MQ0=32;ReadPosRankSum=4.33;SNVSB=0;SomaticEVS=9.32;DP=1096;AN=4;AC=2	GT:QQ:BD:BK:BI:BVT:BLT:DP:FDP:SDP:SUBDP:AU:CU:GU:TU:VAF	.:.:.:.:.:NOCALL:nocall:.:.:.:.:.:.:.:.:.	0/1:0:FP:.:ti:SNP:het:.:.:.:.:.:.:.:.:.	0/1:.:.:.:.:.:.:493:1:0:0:414,434:0,0:78,95:0,0:0.1585			present in HG003, no long read support, in segdup region - mapping error
chr15	101743702	.	T	C	.	PASS	BS=101743702;SOMATIC;QSS=302;TQSS=1;NT=ref;QSS_NT=3070;TQSS_NT=1;SGT=TT->CT;MQ=59;MQ0=1;ReadPosRankSum=4.58;SNVSB=0;SomaticEVS=11.94;DP=764;AN=4;AC=2	GT:QQ:BD:BK:BI:BVT:BLT:DP:FDP:SDP:SUBDP:AU:CU:GU:TU:VAF	.:.:.:.:.:NOCALL:nocall:.:.:.:.:.:.:.:.:.	0/1:0:FP:.:ti:SNP:het:.:.:.:.:.:.:.:.:.	0/1:.:.:.:.:.:.:401:3:0:0:0,1:85,102:0,0:313,316:0.2136			present in HG003, no long read support, in segdup region - mapping error
chr18	74389	.	C	A	.	PASS	BS=74389;SOMATIC;QSS=253;TQSS=1;NT=ref;QSS_NT=3070;TQSS_NT=1;SGT=CC->AC;MQ=52.38;MQ0=4;ReadPosRankSum=1.18;SNVSB=0;SomaticEVS=13;DP=589;AN=4;AC=2	GT:QQ:BD:BK:BI:BVT:BLT:DP:FDP:SDP:SUBDP:AU:CU:GU:TU:VAF	.:.:.:.:.:NOCALL:nocall:.:.:.:.:.:.:.:.:.	0/1:0:FP:.:tv:SNP:het:.:.:.:.:.:.:.:.:.	0/1:.:.:.:.:.:.:271:1:0:0:60,73:210,222:0,0:0,0:0.2222			present in HG003, in seg dup region - mapping error
chr20	63037881	.	C	G	.	PASS	BS=63037881;SOMATIC;QSS=142;TQSS=2;NT=ref;QSS_NT=142;TQSS_NT=2;SGT=CC->CG;MQ=59.4;MQ0=1;ReadPosRankSum=-7.85;SNVSB=0;SomaticEVS=10.8;DP=560;AN=4;AC=2	GT:QQ:BD:BK:BI:BVT:BLT:DP:FDP:SDP:SUBDP:AU:CU:GU:TU:VAF	.:.:.:.:.:NOCALL:nocall:.:.:.:.:.:.:.:.:.	0/1:0:FP:lm:tv:SNP:het:.:.:.:.:.:.:.:.:.	0/1:.:.:.:.:.:.:259:8:0:0:0,0:223,231:28,35:0,0:0.1116			present in HG003,4, no long read support (lrg indel, GIABv4.2.1 benchmark hit) - mapping error
chr21	14015309	.	A	G	.	PASS	BS=14015309;SOMATIC;QSS=114;TQSS=1;NT=ref;QSS_NT=114;TQSS_NT=1;SGT=AA->AG;MQ=55.71;MQ0=0;ReadPosRankSum=-4.81;SNVSB=0;SomaticEVS=7.06;DP=455;AN=4;AC=2	GT:QQ:BD:BK:BI:BVT:BLT:DP:FDP:SDP:SUBDP:AU:CU:GU:TU:VAF	.:.:.:.:.:NOCALL:nocall:.:.:.:.:.:.:.:.:.	0/1:0:FP:lm:ti:SNP:het:.:.:.:.:.:.:.:.:.	0/1:.:.:.:.:.:.:213:3:0:0:189,196:0,0:21,27:0,1:0.1			present in HG003, no long read support, in segdup region - mapping error
Neusomatic consensus - Ill 300X (1)
CHR	POS	ID	REF	ALT	QUAL	FILTER	INFO	FORMAT	TRUTH					Notes
chr6	150458314	.	G	T	14.534	PASS	BS=150458314;SCORE=0.9648;RO=316;AF=0.0946;DP=350;AO=33	GT:QQ:BD:BK:BI:BVT:BLT:DP:RO:AO:AF	.:.:.:.:.:NOCALL:nocall:.:.:.:.	0/1:14.534:FP:lm:tv:SNP:het:.:.:.:.	0/1:.:.:.:.:.:.:350:316:33:0.0946			This looks like a true mosaic on the opposite haplotype from a nearby 4bp ins since since is also supported by HiFi and UL-ONT
UCLA consensus - Ill 300X (1)
CHR	POS	ID	REF	ALT	QUAL	FILTER	INFO	FORMAT	TRUTH					Notes
chr6	150458314	.	G	T	.	PASS	BS=150458314;AS_SB_TABLE=483,526|17,15;ECNT=1;GERMQ=93;ROQ=93;DP=1077;AS_FilterStatus=SITE;MBQ=30,30;MFRL=563,574;MMQ=60,60;MPOS=37;NALOD=2.86;NLOD=207.28;POPAF=6;TLOD=63.5;AN=4;AC=2	GT:QQ:BD:BK:BI:BVT:BLT:AD:AF:DP:F1R2:F2R1:FAD:SB	.:.:.:.:.:NOCALL:nocall:.:.:.:.:.:.:.	0/1:0:FP:lm:tv:SNP:het:.:.:.:.:.:.:.	0/1:.:.:.:.:.:.:313,32:0.095:345:149,15:152,17:311,32:148,165,17,15			This looks like a true mosaic on the opposite haplotype from a nearby 4bp ins since since is also supported by HiFi and UL-ONT

## Sheet: table-S7
# Supplementary Table 7 - Software list
Tool	Version	Paper(s)	Website
samtools, bcftools	1.15	Danecek et al 2021	https://github.com/samtools/samtools	https://github.com/samtools/bcftools
seqtk	1.3	-	https://github.com/lh3/seqtk
precisionFDA app	-		https://precision.fda.gov/docs/apps
strelka2 DNANexus app	2.9.10	Kim et al 2018	https://www.dnanexus.com/
vcfeval	3.11	Cleary et al 2015	https://github.com/RealTimeGenomics/rtg-tools
hap.py	0.3.14	-	https://github.com/Illumina/hap.py
bam-readcount	1.0.1	Khanna et al 2021	https://github.com/genome/bam-readcount
bedtools	2.3	Quinlan et al 2010 ; Quinlan et al 2014	https://github.com/arq5x/bedtools2
RStudio	2023.6.1.524	-	http://www.posit.co/
binconf (Wilson method)	-	-	https://search.r-project.org/CRAN/refmans/Hmisc/html/binconf.html
IGV	2.16.2	Robinson et al 2011 ; Robinson et al 2017	https://igv.org/doc/desktop/
